# Supplementary material for: First reference on reproductive biology of Butis koilomatodon in Mekong Delta, Vietnam
Source: BMC Zool. 2021 Apr 21;6:7. doi: 10.1186/s40850-021-00072-y (PMC10127007; doi:10.1186/s40850-021-00072-y)
Supplement: Supplementary file 1 — Additional file 1. [file 40850_2021_72_MOESM1_ESM.xlsx]

## Sheet: SL Tho
No.	Gender	GStage	W	W0	TL	SL	Wgonad	Month	Site
1	Female	4	2.79	2.45	6.1	5.1	0.1459	4	DHTV
2	Female	3	2.22	1.97	5.7	4.6	0.0622	4	DHTV
3	Female	4	5.49	4.31	7.5	6.1	0.5846	4	DHTV
4	Female	4	6.67	4.94	7.3	5.8	0.4034	5	DHTV
5	Female	4	5.74	4.19	7	5.6	0.3363	5	DHTV
6	Female	3	5.25	4.18	7	5.6	0.2727	5	DHTV
7	Female	3	3.83	3.04	6.4	5	0.1767	5	DHTV
8	Female	2	3.65	2.99	6.5	5.3	0.0906	5	DHTV
9	Female	4	5.28	4.06	6.9	5.6	0.3772	5	DHTV
10	Female	4	3.75	2.98	6.3	5.1	0.2181	5	DHTV
11	Female	4	4.28	3.43	7	5.5	0.2088	6	DHTV
12	Female	4	4.48	3.55	6.7	5.5	0.1832	6	DHTV
13	Female	4	4	3.17	6.7	5.5	0.1777	6	DHTV
14	Female	4	3.47	2.65	6.4	5.2	0.1597	6	DHTV
15	Female	4	2.91	2.2	6	4.8	0.1318	6	DHTV
16	Female	3	5.89	4.98	7.8	6.2	0.0953	7	DHTV
17	Female	3	2.26	1.76	5.5	4.3	0.1509	7	DHTV
18	Female	4	2.09	1.61	5.6	4.5	0.1541	7	DHTV
19	Female	4	3.17	2.59	6.2	5	0.1631	7	DHTV
20	Female	4	3.65	2.96	6.6	5.3	0.1649	7	DHTV
21	Female	4	1.99	1.52	5.3	4.3	0.1345	7	DHTV
22	Female	4	2.48	1.96	5.9	4.7	0.1661	7	DHTV
23	Female	3	1.52	1.2	5.2	4.23	0.0598	7	DHTV
24	Female	4	3.21	2.66	6.4	5.2	0.1667	7	DHTV
25	Female	4	6.6	4.88	7.3	5.9	0.4173	8	DHTV
26	Female	4	5.14	3.97	6.8	5.3	0.5047	8	DHTV
27	Female	2	6.8	5.72	7.8	6.2	0.1501	8	DHTV
28	Female	4	6.49	5.32	7.6	6	0.3504	8	DHTV
29	Female	4	7.45	6.55	7.8	6.1	0.4926	9	DHTV
30	Female	4	6.15	6.8	7.1	5.7	0.3925	9	DHTV
31	Female	4	3.81	2.97	6.2	5	0.3011	10	DHTV
32	Female	4	6.85	5.15	7.5	6	0.4853	10	DHTV
33	Female	4	4.15	3.25	6.7	5.4	0.3134	10	DHTV
34	Female	4	4.53	3.11	7	5.5	0.2476	11	DHTV
35	Female	4	5.82	3.97	7.5	6	0.3457	11	DHTV
36	Female	4	11.54	8.6	9	7.2	0.6485	12	DHTV
37	Female	3	7.19	5.22	7.7	6.1	0.2249	12	DHTV
38	Female	4	12.3	8.21	9	7.3	0.7716	12	DHTV
39	Female	5	4.35	2.59	6.7	5.3	0.1975	1	DHTV
40	Female	4	3.92	2.31	6.5	5.5	0.0987	1	DHTV
41	Female	3	4.21	2.55	6.6	5.2	0.1956	1	DHTV
42	Female	4	6.36	3.93	7.3	5.8	0.3987	1	DHTV
43	Female	4	7.91	5.11	8.1	6.5	0.481	1	DHTV
44	Female	4	3.52	2.28	6.5	5.2	0.2481	2	DHTV
45	Female	2	7.7	5.78	7.4	6.8	0.0509	2	DHTV
46	Female	4	3.78	2.15	6.5	4.9	0.1494	2	DHTV
47	Female	4	5.12	4.03	7.3	5.7	0.0547	2	DHTV
48	Female	5	2.99	1.74	6	4.7	0.0916	2	DHTV
49	Female	3	6.57	4.98	7.6	6	0.0438	2	DHTV
50	Female	1	5.37	3.35	7.2	5.8	0.3931	2	DHTV
51	Female	4	6.82	4.57	7.7	6.2	0.0465	2	DHTV
52	Female	4	2.8	1.66	6	4	0.0811	2	DHTV
53	Female	4	2.1	1.06	5.4	4.3	0.082	2	DHTV
54	Female	4	1.48	0.91	4.8	3.9	0.0321	2	DHTV
55	Female	4	3.14	2.29	6.1	4.9	0.1193	3	DHTV
56	Female	5	2.63	1.99	6	4.7	0.1263	3	DHTV
57	Female	4	3.77	3	6.8	5.3	0.1458	3	DHTV
58	Female	4	3.31	2.71	6.5	5.1	0.1055	3	DHTV
59	Male	4	10.3	8.74	9	7.3	0.033	4	DHTV
60	Male	4	3.62	3.23	6.8	5.5	0.0352	4	DHTV
61	Male	3	3.51	3.17	6.6	5.2	0.036	4	DHTV
62	Male	2	2.22	1.91	5.7	4.6	0.0181	4	DHTV
63	Male	2	2.4	2.24	5.9	4.7	0.0267	4	DHTV
64	Male	3	2.41	2.06	5.8	4.6	0.0192	4	DHTV
65	Male	4	12.19	10.73	9.4	7.6	0.063	5	DHTV
66	Male	4	10.66	9.38	9.1	7.5	0.0536	5	DHTV
67	Male	4	10.07	8.86	9.7	7.2	0.0602	5	DHTV
68	Male	3	6.85	5.99	8	6.5	0.044	5	DHTV
69	Male	3	6.4	5.42	7.5	6.1	0.0893	5	DHTV
70	Male	4	7.69	6.74	8.3	6.8	0.0422	5	DHTV
71	Male	3	6.12	5.39	7.5	6.3	0.0665	5	DHTV
72	Male	3	5.74	5.22	7.9	6.2	0.0596	5	DHTV
73	Male	3	4.98	5.45	7.5	6	0.0491	5	DHTV
74	Male	3	6.06	5.5	7.7	6.1	0.1015	5	DHTV
75	Male	4	6.68	5.74	7.5	6	0.0874	6	DHTV
76	Male	4	6.25	5.59	7.8	6.1	0.0666	6	DHTV
77	Male	4	5.97	5.78	8.2	6.4	0.0789	6	DHTV
78	Male	4	6.7	5.72	7.9	6.1	0.0561	6	DHTV
79	Male	4	6.57	5.64	7.9	6	0.0436	6	DHTV
80	Male	4	6.27	5.3	7.8	6.2	0.0699	6	DHTV
81	Male	4	6.14	5.3	7.9	6.1	0.0618	6	DHTV
82	Male	2	3.33	2.68	6.4	5.1	0.0226	6	DHTV
83	Male	4	11.05	9.34	8.6	6.8	0.1271	7	DHTV
84	Male	4	5.35	4.57	7.2	5.7	0.026	7	DHTV
85	Male	3	4.32	3.68	6.8	7.4	0.0501	7	DHTV
86	Male	2	6.14	5.12	7.4	6	0.0612	7	DHTV
87	Male	3	3.72	3.1	6.6	5.2	0.03	7	DHTV
88	Male	4	5.85	4.75	7.6	6	0.0441	7	DHTV
89	Male	4	5.73	5.14	8	6.4	0.0683	7	DHTV
90	Male	3	2.44	2.14	5.8	4.6	0.0249	7	DHTV
91	Male	4	6.73	5.7	7.7	6	0.091	8	DHTV
92	Male	2	9	8.03	8.3	6.5	0.041	8	DHTV
93	Male	4	9.01	7.76	8.5	6.6	0.1796	8	DHTV
94	Male	4	5.3	4.71	7.2	5.6	0.0515	8	DHTV
95	Male	4	6.89	6.25	7.8	6	0.0406	8	DHTV
96	Male	4	6.77	5.51	7.6	6	0.0871	8	DHTV
97	Male	3	6.64	5.75	7.5	6	0.1155	8	DHTV
98	Male	3	12.39	10.15	9.3	7.2	0.1002	9	DHTV
99	Male	3	7.4	6.09	8	6.3	0.0923	9	DHTV
100	Male	2	12.03	6.73	8.3	6.5	0.0492	9	DHTV
101	Male	4	11.5	9.56	9	7	0.1577	9	DHTV
102	Male	3	8.59	7.17	7.9	6.1	0.0594	9	DHTV
103	Male	4	6.95	6.15	7.8	6.1	0.1188	9	DHTV
104	Male	3	6.42	5.57	7.5	5.8	0.0394	9	DHTV
105	Male	3	8.24	5.3	8	6.4	0.0774	9	DHTV
106	Male	3	8	7.2	8.4	6.5	0.0861	9	DHTV
107	Male	2	8.57	6.82	8.3	6.5	0.0595	10	DHTV
108	Male	3	12.89	10.4	9.1	7.4	0.1323	10	DHTV
109	Male	4	7.52	5.67	8	6.3	0.0586	10	DHTV
110	Male	3	8.35	6.97	8.2	6.3	0.1195	10	DHTV
111	Male	2	6.1	5.14	7.5	5.6	0.0346	10	DHTV
112	Male	3	11.3	9.6	9.5	7.3	0.1351	10	DHTV
113	Male	2	6.53	5.21	7.5	5.8	0.0303	10	DHTV
114	Male	2	8.34	7.08	8	6.4	0.0461	10	DHTV
115	Male	3	6.94	5.84	7.3	6.1	0.0995	10	DHTV
116	Male	3	8.88	7.7	8.4	6.5	0.1135	10	DHTV
117	Male	3	8.8	7.73	8.1	6.5	0.1184	10	DHTV
118	Male	3	6.93	5.9	7.7	6.1	0.0783	10	DHTV
119	Male	3	8.55	7.66	8.5	6.7	0.0748	11	DHTV
120	Male	2	6.05	5.37	7.7	6	0.0294	11	DHTV
121	Male	3	5.36	4.7	7.5	5.8	0.0397	11	DHTV
122	Male	2	4.54	4.14	7.3	5.5	0.0514	11	DHTV
123	Male	3	8.04	6.33	8.5	6.6	0.0698	11	DHTV
124	Male	2	5.83	4.51	7.5	6	0.0197	11	DHTV
125	Male	2	6.17	5.03	7.8	6.2	0.0379	11	DHTV
126	Male	3	7.73	5.86	8.2	6.4	0.0924	11	DHTV
127	Male	4	12.71	10.31	9.4	7.4	0.0826	12	DHTV
128	Male	4	13.05	10.47	9.3	7.4	0.1051	12	DHTV
129	Male	3	11.27	9.37	9.2	7.1	0.0535	12	DHTV
130	Male	3	9.14	7.03	8.7	6.8	0.0451	12	DHTV
131	Male	2	9.75	6.52	8.8	6.9	0.0329	12	DHTV
132	Male	3	15.57	11.25	10	7.8	0.0741	12	DHTV
133	Male	3	14.54	10.8	10	7.6	0.0857	12	DHTV
134	Male	3	8.81	6.57	8.6	7	0.066	12	DHTV
135	Male	3	9.87	6.72	8.8	7.1	0.049	12	DHTV
136	Male	2	6.81	4.61	7.8	6.1	0.0504	1	DHTV
137	Male	2	11.22	8.25	9.1	7.1	0.0517	1	DHTV
138	Male	3	8.06	5.69	8.2	6.7	0.0505	1	DHTV
139	Male	3	9.37	6.33	8.7	7	0.0563	1	DHTV
140	Male	3	9.52	6.7	8.8	6.5	0.0486	1	DHTV
141	Male	3	8.11	5.55	8.5	6.9	0.0351	1	DHTV
142	Male	2	6.98	4.73	7.9	6.3	0.0271	1	DHTV
143	Male	2	2.75	1.73	6.6	4.6	0.0148	1	DHTV
144	Male	3	6.15	4.17	7.6	6	0.0346	1	DHTV
145	Male	1	4.85	3.26	7.3	5.7	0.0114	1	DHTV
146	Male	2	3.23	1.94	6.6	5.2	0.0266	1	DHTV
147	Male	2	6.56	4.5	7.8	6.4	0.0098	1	DHTV
148	Male	3	5.96	4.03	7.5	5.6	0.0419	1	DHTV
149	Male	2	5.68	3.53	7.1	5.5	0.034	1	DHTV
150	Male	1	4.47	2.76	7.2	5.7	0.0124	1	DHTV
151	Male	1	3.45	2.13	6.5	5.1	0.0196	1	DHTV
152	Male	2	9.13	6.32	8.9	7.1	0.0609	1	DHTV
153	Male	3	5.41	3.67	7.5	5.8	0.0564	1	DHTV
154	Male	2	6.23	4.35	7.7	6.1	0.0396	1	DHTV
155	Male	2	4.67	2.84	7.2	5.6	0.0074	2	DHTV
156	Male	3	5.65	4.01	7.5	6	0.0255	2	DHTV
157	Male	3	4.55	3.06	6.7	5.5	0.02425	2	DHTV
158	Male	3	4.72	3.55	7.3	5.6	0.0087	2	DHTV
159	Male	3	2.15	1.29	5.5	4.4	0.0151	2	DHTV
160	Male	3	5.25	3.51	7.6	6.1	0.0332	2	DHTV
161	Male	2	2.08	1.17	5.5	4.4	0.0032	2	DHTV
162	Male	2	3.18	1.87	6.5	5.1	0.0051	2	DHTV
163	Male	1	1.63	0.98	5.2	4.1	0.0028	2	DHTV
164	Male	4	7.61	6.69	8.6	6.6	0.0479	3	DHTV
165	Male	4	6.04	5.09	7.8	5.9	0.0803	3	DHTV
166	Male	3	5.28	4.32	7.8	6.3	0.0579	3	DHTV
167	Male	2	3.17	2.61	6.3	4.9	0.0117	3	DHTV
168	Male	3	4.11	3.38	7	5.5	0.0364	3	DHTV
169	Male	1	3.72	3.11	6.6	5.2	0.0331	3	DHTV
170	Male	4	5.76	4.71	7.8	6.1	0.1603	3	DHTV
171	Male	3	3.27	2.67	6.8	5.5	0.065	3	DHTV
172	Male	3	3.85	3.23	6.8	5.4	0.0376	3	DHTV
173	Male	2	4.05	3.38	6.8	5.5	0.0175	3	DHTV
174	Male	2	3.97	3.39	6.7	5.4	0.019	3	DHTV
175	Male	4	4.29	3.6	7.3	5.9	0.0432	3	DHTV
176	Male	3	5.37	4.67	7.8	6.1	0.0416	3	DHTV
177	Male	3	3	2.29	6.3	5	0.0196	3	DHTV
178	Male	2	3.15	2.55	6.4	5	0.0081	3	DHTV
179	Male	4	4.17	3.54	7.1	5.7	0.024	3	DHTV
180	Male	3	4.51	3.76	7.2	5.6	0.0157	3	DHTV
181	Male	3	3.69	3.11	7.2	5.7	0.0191	3	DHTV
182	Male	2	4.68	3.7	7	5.5	0.0114	3	DHTV
183	Male	4	3.34	2.7	7	5.5	0.024	3	DHTV
184	Male	2	4.95	4.12	7.3	5.8	0.0242	3	DHTV
185	Male	3	3.78	3.39	6.9	5.5	0.0203	3	DHTV
186	Male	2	3.95	3.3	7.1	5.7	0.0189	3	DHTV
187	Male	2	3.41	2.85	6.5	5	0.0054	3	DHTV
188	Male	2	3.5	2.87	6.6	5.4	0.0166	3	DHTV
189	Male	3	2.86	2.3	6.5	5.2	0.0384	3	DHTV
190	Female	3	13.97	11.75	9.7	7.5	0.0829	4	CLDST
191	Female	2	9.05	7.18	8.4	6.7	0.0706	4	CLDST
192	Female	2	6.74	5.81	8.4	6.6	0.0444	4	CLDST
193	Female	4	8.78	6.9	8.5	6.7	0.3814	4	CLDST
194	Female	4	6.67	4.94	7.3	5.8	0.4034	4	CLDST
195	Female	4	5.74	4.19	7	5.6	0.3363	4	CLDST
196	Female	4	5.89	5.9	7.6	6.1	0.2092	5	CLDST
197	Female	4	3.59	3.08	6.7	5.3	0.1202	5	CLDST
198	Female	4	2.84	2.32	6.1	4.9	0.1151	5	CLDST
199	Female	2	1.51	1.29	5	4.1	0.0208	6	CLDST
200	Female	4	3.35	2.87	6.5	5.1	0.1311	6	CLDST
201	Female	4	4.51	3.78	6.8	5.5	0.3239	6	CLDST
202	Female	2	5.02	4.47	7.2	5.8	0.072	6	CLDST
203	Female	1	2.68	2.3	6	4.6	0.0208	7	CLDST
204	Female	4	5.52	4.58	7.4	6.1	0.109	7	CLDST
205	Female	3	2.09	1.75	4.9	4	0.0642	7	CLDST
206	Female	4	2.99	2.38	5.6	4.5	0.1009	7	CLDST
207	Female	4	2.25	1.74	5.5	4.4	0.136	7	CLDST
208	Female	4	2.84	2.19	5.7	4.6	0.1171	7	CLDST
209	Female	4	3.05	2.4	5.9	4.8	0.1161	7	CLDST
210	Female	4	6.03	4.45	7.4	5.9	0.1276	8	CLDST
211	Female	4	3.31	2.66	6.4	5.2	0.1108	8	CLDST
212	Female	4	3.32	2.6	6.1	5	0.1604	8	CLDST
213	Female	3	2.42	1.84	5.6	4.5	0.0744	8	CLDST
214	Female	4	4.82	4.07	7	5.5	0.1355	9	CLDST
215	Female	4	3.77	3.27	6.2	5	0.1791	9	CLDST
216	Female	3	2.1	1.83	5.4	4.3	0.0493	9	CLDST
217	Female	3	2.67	2.3	5.7	4.5	0.0704	9	CLDST
218	Female	2	4.94	4.41	7.3	6.1	0.2283	10	CLDST
219	Female	2	3.58	2.92	6.8	5.2	0.0973	10	CLDST
220	Female	5	3.86	3.12	6.7	5.3	0.1773	10	CLDST
221	Female	2	7.65	6.6	8.7	6.6	0.2743	11	CLDST
222	Female	4	6.41	5.11	7.5	6.1	0.2706	11	CLDST
223	Female	3	4.19	3.27	6.9	5.5	0.2244	11	CLDST
224	Female	1	3	2.16	6	4.7	0.1095	12	CLDST
225	Female	4	2.36	1.71	5.5	4.3	0.113	12	CLDST
226	Female	4	2.77	1.88	6	4.8	0.1001	12	CLDST
227	Female	4	2.54	1.8	6	4.9	0.1038	12	CLDST
228	Female	3	3.27	2.53	6.6	5	0.1128	1	CLDST
229	Female	5	3.64	2.67	6.5	5	0.1393	1	CLDST
230	Female	3	1.63	1.24	5.1	4	0.0531	2	CLDST
	Female	4	5.46	4.28	7	5.6	0.1704	2	CLDST
10	Female	3	3.61	2.93	6.4	5	0.1102	3	CLDST
14	Female	4	4.28	3.25	6.7	5.5	0.1642	3	CLDST
1	Male	4	6.62	4.99	7.8	6.2	0.0441	4	CLDST
3	Male	4	4.2	3.77	7	5.5	0.0282	4	CLDST
4	Male	2	4.47	4.09	7.2	5.8	0.0253	4	CLDST
1	Male	4	5.96	5.23	8.2	6.3	0.0445	5	CLDST
2	Male	4	8.42	7.39	8.6	6.7	0.0636	5	CLDST
3	Male	4	6.37	5.53	7.9	6.2	0.0671	5	CLDST
4	Male	4	5.88	5.32	7.9	6.2	0.0536	5	CLDST
5	Male	2	5.17	4.4	7.6	6.1	0.0221	5	CLDST
6	Male	3	3.77	3.29	7.1	5.5	0.0336	5	CLDST
7	Male	3	4.55	4.02	7.5	5.8	0.0289	5	CLDST
8	Male	3	3.99	3.46	7.1	5.7	0.0514	5	CLDST
9	Male	3	3.59	3.12	6.8	5.6	0.0317	5	CLDST
12	Male	3	2.67	2.31	6.2	4.9	0.0371	5	CLDST
2	Male	1	1.33	1.09	4.7	3.8	0.0099	6	CLDST
3	Male	1	0.93	0.77	4.3	3.3	0.0053	6	CLDST
4	Male	3	2.93	2.64	6.4	5.1	0.0312	6	CLDST
5	Male	3	3.29	2.85	6.6	5.3	0.034	6	CLDST
9	Male	3	4.62	4.16	7.4	5.8	0.036	6	CLDST
10	Male	4	5.23	4.67	7.3	5.7	0.0514	6	CLDST
2	Male	1	1.78	1.5	5.3	4.2	0.0146	7	CLDST
3	Male	4	9.17	8.08	9	6.9	0.1584	7	CLDST
4	Male	4	10.25	9.39	8.9	7	0.0835	7	CLDST
1	Male	4	9.52	7.66	9	6.9	0.0694	8	CLDST
2	Male	4	5.91	4.96	7.6	6	0.0493	8	CLDST
4	Male	3	4.04	3.17	6.8	5.4	0.0346	8	CLDST
5	Male	4	6.1	4.69	7.5	5.8	0.0676	8	CLDST
6	Male	2	2.01	1.36	5.2	4	0.0119	8	CLDST
7	Male	3	4.98	3.85	7.4	5.8	0.0469	8	CLDST
4	Male	2	2.75	2.31	6	4.6	0.0097	9	CLDST
7	Male	2	5.41	4.57	7.2	5.8	0.0439	9	CLDST
8	Male	3	5.38	4.42	7.2	5.6	0.0571	9	CLDST
9	Male	2	4.65	3.89	7	5.7	0.0527	9	CLDST
9	Male	3	1.68	1.39	6.1	4.1	0.0115	9	CLDST
1	Male	3	5.91	4.76	8	6	0.0604	10	CLDST
3	Male	1	2.44	1.86	5.8	4.5	0.0101	10	CLDST
4	Male	4	7.83	6.62	8.6	6.8	0.0632	10	CLDST
5	Male	2	1.94	1.62	5.1	4.2	0.012	10	CLDST
6	Male	1	3.18	2.49	6.3	4.8	0.024	10	CLDST
2	Male	4	6.82	5.88	8	6.3	0.0431	11	CLDST
3	Male	4	2.34	1.94	5.7	4.5	0.0208	11	CLDST
4	Male	2	3.03	2.53	6.4	5	0.0204	11	CLDST
3	Male	2	4.66	3.73	6.8	5.3	0.0062	12	CLDST
8	Male	2	4.09	3.5	6.8	5.3	0.025	12	CLDST
10	Male	3	4.12	3.58	6.8	5.4	0.0432	12	CLDST
11	Male	3	3.1	2.5	6	4.9	0.0149	12	CLDST
12	Male	2	3.07	2.6	6.3	4.9	0.0046	12	CLDST
14	Male	2	3.23	2.5	6.3	5	0.0604	12	CLDST
5	Male	4	1.5	1.11	4.8	3.7	0.0111	12	CLDST
3	Male	3	4.48	3.47	7.3	5.8	0.031	1	CLDST
4	Male	4	3.75	2.73	6.6	5.1	0.0283	1	CLDST
5	Male	3	3.44	2.71	6.5	5.1	0.0218	1	CLDST
1	Male	3	8.16	6.15	8.3	6.3	0.0412	2	CLDST
2	Male	2	4.16	3.09	6.5	5.2	0.031	2	CLDST
3	Male	2	2.75	1.98	5.9	4.7	0.0215	2	CLDST
4	Male	2	2.9	2.27	6	4.8	0.0165	2	CLDST
5	Male	2	2.58	2.09	5.8	4.5	0.0132	2	CLDST
1	Male	3	10.68	8.56	8.9	7.1	0.05466	3	CLDST
2	Male	4	7.47	6.35	8.3	6.3	0.0431	3	CLDST
3	Male	3	11.35	9.13	8.8	6.9	0.0881	3	CLDST
4	Male	4	6.81	5.7	8.2	6.1	0.0428	3	CLDST
5	Male	3	8.72	7.29	8.3	6.7	0.0752	3	CLDST
6	Male	2	7.65	6.31	8.4	6.6	0.035	3	CLDST
7	Male	2	5.74	4.51	7.4	5.7	0.0267	3	CLDST
8	Male	2	3.54	2.74	6.5	5	0.031	3	CLDST
9	Male	2	4.09	3.23	6.8	5.2	0.0433	3	CLDST
11	Male	2	3.92	3.46	6.7	5.3	0.0244	3	CLDST
12	Male	2	4.18	3.22	6.7	5.3	0.0216	3	CLDST
13	Male	2	4.23	3.22	6.9	5.4	0.0147	3	CLDST
13	Female	4	3.65	3.01	6.2	5.1	0.0284	4	TDST
14	Female	4	3.67	3.04	6.2	4.9	0.2646	4	TDST
15	Female	4	3.99	3.42	6.5	5.3	0.1514	4	TDST
1	Female	3	13.97	11.75	9.7	7.5	0.0829	5	TDST
2	Female	2	9.05	7.18	8.4	6.7	0.0706	5	TDST
3	Female	2	6.74	5.81	8.4	6.6	0.0444	5	TDST
4	Female	4	8.78	6.9	8.5	6.7	0.3814	5	TDST
7	Female	4	6.67	4.94	7.3	5.8	0.4034	5	TDST
11	Female	4	5.74	4.19	7	5.6	0.3363	5	TDST
19	Female	3	5.25	4.18	7	5.6	0.2727	5	TDST
21	Female	3	3.83	3.04	6.4	5	0.1767	5	TDST
22	Female	2	3.65	2.99	6.5	5.3	0.0906	5	TDST
23	Female	4	5.28	4.06	6.9	5.6	0.3772	5	TDST
25	Female	4	3.75	2.98	6.3	5.1	0.1981	6	TDST
26	Female	4	3.88	2.94	6.3	5	0.2184	6	TDST
27	Female	3	3.98	3.04	6.4	5.2	0.1819	6	TDST
28	Female	4	2.49	1.79	5.7	4.5	0.1451	6	TDST
29	Female	4	3.29	2.44	5.9	4.7	0.1663	6	TDST
30	Female	4	2.31	1.63	5.3	4.1	0.1314	6	TDST
7	Female	4	2.74	2.29	6	4.9	0.1042	7	TDST
8	Female	4	2.13	1.76	5.5	4.3	0.1134	7	TDST
10	Female	4	3.96	3.4	6.9	5.5	0.1843	7	TDST
7	Female	4	7.06	5.34	7.2	5.9	0.8276	8	TDST
226	Female	4	3.14	2.33	6	4.6	0.1961	8	TDST
231	Female	4	3.29	2.39	6	4.8	0.2336	8	TDST
10	Female	4	4.5	3.58	6.1	5.2	0.2961	9	TDST
11	Female	4	3.84	2.97	6.5	5.1	0.291	9	TDST
12	Female	4	2.8	2.07	5.8	4.8	0.114	9	TDST
3	Female	4	6.74	5.5	7.8	6.2	0.1712	10	TDST
7	Female	4	4.64	3.62	6.7	5.2	0.3496	10	TDST
10	Female	2	3.58	2.92	6.8	5.2	0.0973	10	TDST
11	Female	5	3.86	3.12	6.7	5.3	0.1773	10	TDST
12	Female	4	2.57	2.03	5.9	4.7	0.1391	10	TDST
13	Female	3	2.4	2.03	5.5	4.3	0.0818	10	TDST
296	Female	3	7.36	5.87	8	6.3	0.1819	11	TDST
304	Female	5	7.2	4.79	7.7	6.2	0.3693	11	TDST
3	Female	4	5.63	4.57	6.9	5.6	0.25071	12	TDST
4	Female	1	1.7	1.54	4.7	3.6	0.0412	12	TDST
3	Female	1	1.3	1.2	4.4	3.5	0.0116	1	TDST
16	Female	4	4.65	3.79	6.8	5.5	0.1556	1	TDST
17	Female	4	3.55	2.87	6.5	5.3	0.1076	1	TDST
19	Female	4	5.57	4.45	7.5	5.8	0.2244	1	TDST
20	Female	4	4.51	3.73	6.6	5.4	0.1641	1	TDST
22	Female	4	6.28	5.07	7.4	5.9	0.1961	1	TDST
2	Female	1	3.27	2.47	6.3	5	0.0432	2	TDST
9	Female	4	6.55	4.03	7.5	6	0.2053	2	TDST
14	Female	4	7.7	4.73	8.1	6.4	0.1364	2	TDST
2	Female	4	2.65	2.23	5.6	4.9	0.0366	3	TDST
73	Female	3	3.85	3.07	7	5.6	0.118	3	TDST
74	Female	4	3.97	3.15	6.5	5.1	0.0854	3	TDST
75	Female	4	3.55	2.75	6.4	5	0.2371	3	TDST
1	Male	4	15.89	13.78	11.1	8.6	0.0348	4	TDST
2	Male	4	6.75	6.26	7.8	6.2	0.0356	4	TDST
3	Male	4	6.03	5.27	7.7	6.1	0.0316	4	TDST
4	Male	2	4.49	3.92	6.8	5.3	0.0107	4	TDST
5	Male	4	6.24	5.43	7.5	5.8	0.0418	4	TDST
6	Male	3	4.82	4.24	7.2	5.5	0.0268	4	TDST
7	Male	2	4.53	3.96	6.9	5.4	0.0135	4	TDST
8	Male	3	5.87	5.11	7.5	5.7	0.0343	4	TDST
9	Male	2	3.95	3.48	6.5	5.1	0.0098	4	TDST
10	Male	4	4.37	3.83	6.8	5.4	0.0357	4	TDST
11	Male	2	3.7	3.38	6.2	5	0.0122	4	TDST
12	Male	3	4.47	4.04	6.7	5.3	0.0277	4	TDST
1	Male	4	5.15	4.51	7.8	6	0.0675	5	TDST
2	Male	4	4.69	4.07	6.6	5.3	0.0233	5	TDST
3	Male	4	5.58	4.93	7.6	5.9	0.0527	5	TDST
4	Male	3	4.13	3.62	7.1	5.6	0.0325	5	TDST
5	Male	3	3.51	3.02	6.7	5.3	0.0354	5	TDST
6	Male	2	2.71	2.34	6.1	5	0.0162	5	TDST
7	Male	3	3.26	2.75	6.4	5.1	0.0404	5	TDST
8	Male	2	2.77	2.39	6.2	4.9	0.014	5	TDST
1	Male	4	6.82	5.92	7.9	6.2	0.0608	6	TDST
2	Male	3	4.65	3.97	7.1	5.7	0.0478	6	TDST
3	Male	3	4.06	3.5	6.7	5.3	0.0424	6	TDST
4	Male	4	4.03	3.48	6.6	5.2	0.0512	6	TDST
5	Male	3	3.36	2.77	6.4	5	0.038	6	TDST
6	Male	4	4.41	3.51	6.7	5.5	0.0425	6	TDST
7	Male	3	3.32	2.86	6.4	5	0.0245	6	TDST
8	Male	4	3.06	2.84	6.1	4.7	0.0318	6	TDST
1	Male	3	3.17	2.82	6.4	5	0.0246	7	TDST
2	Male	3	5.02	4.09	7	5.5	0.033	7	TDST
3	Male	4	3.94	3.49	6.8	5.3	0.0422	7	TDST
4	Male	3	2.67	2.4	6.1	4.8	0.0164	7	TDST
5	Male	4	4.16	3.69	6.6	5.3	0.0346	7	TDST
6	Male	2	2.74	2.43	6	4.7	0.0191	7	TDST
9	Male	4	3.92	3.42	6.7	5.2	0.0862	7	TDST
11	Male	4	4.14	3.69	6.7	5.2	0.0367	7	TDST
12	Male	4	2.55	2.31	6.1	4.9	0.0467	7	TDST
1	Male	4	8.07	6.96	8	6.3	0.1029	8	TDST
2	Male	3	3.97	3.58	6.7	5.4	0.0445	8	TDST
3	Male	3	4.86	4.22	7.2	5.6	0.056	8	TDST
4	Male	1	2.9	2.48	6	4.7	0.0269	8	TDST
5	Male	2	3.37	3.1	6.5	5.1	0.0335	8	TDST
6	Male	2	2.71	2.38	5.8	4.7	0.029	8	TDST
8	Male	4	4.1	3.57	7	5.5	0.0449	8	TDST
9	Male	4	3.64	3.09	6.4	4.9	0.0464	8	TDST
10	Male	4	3.58	3.14	6	5.2	0.0297	8	TDST
1	Male	4	8.55	7.26	8.5	6.7	0.0762	9	TDST
2	Male	3	8.94	7.74	8.5	6.7	0.1225	9	TDST
3	Male	3	8.16	7.02	8	6.3	0.087	9	TDST
4	Male	4	7.11	5.96	8	6.3	0.1038	9	TDST
5	Male	3	6.51	5.37	7.6	5.8	0.0746	9	TDST
6	Male	3	7.6	6.51	8	6.2	0.1049	9	TDST
7	Male	3	6.7	5.65	7.8	6.1	0.0687	9	TDST
8	Male	3	5.74	4.91	7.7	6	0.067	9	TDST
9	Male	3	5.25	4.26	7.2	5.7	0.0699	9	TDST
1	Male	3	4.03	3.6	6.7	5.2	0.0466	10	TDST
2	Male	2	4.74	3.94	7.2	5.6	0.0488	10	TDST
4	Male	2	3.9	3.42	6.9	5.3	0.0236	10	TDST
5	Male	2	3.86	3.38	6.6	5.3	0.0096	10	TDST
6	Male	2	5.72	4.68	7.4	5.8	0.0124	10	TDST
8	Male	3	3.11	2.65	6.5	5	0.0289	10	TDST
9	Male	2	3.04	2.47	6.3	5	0.039	10	TDST
1	Male	3	9.15	8.19	9.6	8.6	0.0508	11	TDST
2	Male	4	16.05	13.75	10	8	0.09112	11	TDST
3	Male	3	12.63	10.85	9.4	7.3	0.081101	11	TDST
4	Male	3	9.55	8.29	8.7	6.8	0.0824	11	TDST
5	Male	3	8.2	6.78	8.6	6.7	0.091354	11	TDST
6	Male	3	8.92	7.58	8.5	6.5	0.07026	11	TDST
7	Male	3	6.36	5.39	8.1	6.2	0.0846	11	TDST
8	Male	4	7.5	6.23	8.1	6.3	0.061179	11	TDST
9	Male	4	7.78	6.57	8.3	6.5	0.051181	11	TDST
10	Male	3	6.43	5.53	7.7	6	0.0717	11	TDST
11	Male	2	8.73	7.62	8.8	7	0.0548	11	TDST
12	Male	4	8.06	6.74	8.3	6.5	0.1437	11	TDST
13	Male	2	7	6.19	8.1	6.4	0.0274	11	TDST
14	Male	4	8.8	7.16	8.5	6.8	0.0967	11	TDST
15	Male	3	6.22	5.15	8	6.3	0.0586	11	TDST
1	Male	4	8.06	6.83	8.2	6.5	0.1034	12	TDST
2	Male	2	6.53	5.67	7.6	6	0.0731	12	TDST
5	Male	3	2.51	1.95	5.5	4.3	0.0187	12	TDST
6	Male	1	1.24	1.21	4.4	3.5	0.0044	12	TDST
7	Male	1	1.7	1.36	5	4.1	0.0093	12	TDST
8	Male	2	1	0.85	4.3	3.3	0.0066	12	TDST
9	Male	2	0.91	0.71	4	3.4	0.0112	12	TDST
1	Male	3	3.47	3.58	7.1	5.4	0.0224	1	TDST
2	Male	3	3.63	2.9	6.3	5	0.004	1	TDST
4	Male	2	1.1	1	4.5	3.5	0.0039	1	TDST
5	Male	1	1.04	0.8	4.2	3.3	0.006	1	TDST
1	Male	2	2.86	2.2	6.2	5	0.0117	2	TDST
3	Male	1	2.25	1.75	6	4.8	0.0132	2	TDST
1	Male	3	3.53	2.93	6.7	5.1	0.032	3	TDST
3	Male	2	3.24	2.83	6.1	4.8	0.0116	3	TDST
4	Male	3	4.47	3.89	6.7	5.3	0.0208	3	TDST
1	Male	3	9.58	8	8.9	7	0.1367	1	HBBL
2	Male	4	6.94	5.51	7.8	6	0.1044	1	HBBL
3	Male	3	6.22	5.18	7.5	5.8	0.0744	1	HBBL
4	Male	2	5.34	4.38	7	5.5	0.0639	1	HBBL
5	Male	3	5.61	4.81	8.3	6.5	0.0796	1	HBBL
6	Male	2	4.9	4.24	7	5.5	0.0697	1	HBBL
7	Male	3	4.57	3.85	7.3	5.6	0.0681	1	HBBL
8	Male	3	5.88	4.97	8	6.1	0.0551	1	HBBL
10	Male	4	8.21	6.88	7.9	6.3	0.0974	1	HBBL
11	Male	4	5.79	4.57	7.3	5.8	0.05114	1	HBBL
12	Male	3	5.57	4.7	8.1	6.2	0.0692	1	HBBL
13	Male	3	6.02	4.99	7.8	6.2	0.1087	1	HBBL
14	Male	2	5.72	4.7	7.2	5.6	0.0695	1	HBBL
15	Male	2	4.96	4.04	7	5.5	0.0512	1	HBBL
16	Male	3	7.05	5.99	8.4	6.5	0.1108	1	HBBL
17	Male	4	9.38	8.22	8.8	6.9	0.0993	1	HBBL
18	Male	2	2.87	2.3	6.2	4.8	0.039	1	HBBL
19	Male	2	4.88	4.18	7	5.5	0.0457	1	HBBL
20	Male	2	4.08	3.67	6.8	5.4	0.0163	1	HBBL
21	Male	2	3.95	3.14	6.8	5.2	0.0607	1	HBBL
23	Male	4	8.19	7.41	8.5	6.6	0.08907	1	HBBL
24	Male	2	5.5	4.58	7.7	5.8	0.0632	1	HBBL
25	Male	3	4.52	3.81	7.5	5.8	0.0432	1	HBBL
26	Male	2	4.36	3.6	7	5.5	0.0452	1	HBBL
27	Male	2	3.84	3.23	6.8	5.5	0.0424	1	HBBL
28	Male	3	4.56	4.15	7.5	5.9	0.0538	1	HBBL
29	Male	3	5.25	4.57	7.3	5.8	0.079	1	HBBL
30	Male	3	4.81	3.97	6.8	5.5	0.0422	1	HBBL
31	Male	4	11.92	10.19	9	7	0.0691	2	HBBL
32	Male	3	6.63	5.73	7.8	6.3	0.068	2	HBBL
33	Male	3	5.43	4.35	7.4	5.8	0.0392	2	HBBL
35	Male	2	5.89	4.97	7.8	6	0.0646	2	HBBL
36	Male	2	3.93	3.28	6.8	5.4	0.0291	2	HBBL
37	Male	3	4.62	3.92	7.6	6	0.06	2	HBBL
38	Male	2	6.92	5.7	8.4	6.6	0.077	2	HBBL
40	Male	2	5.6	4.78	7.6	6	0.0263	2	HBBL
42	Male	3	3.68	2.96	6.9	6.4	0.0614	2	HBBL
43	Male	2	3.06	2.51	6.2	5	0.0144	2	HBBL
44	Male	3	3.92	3.22	6.6	5.3	0.0715	2	HBBL
45	Male	2	4.21	3.43	6.5	5.2	0.035	2	HBBL
46	Male	2	3.21	2.77	6.3	5	0.0238	2	HBBL
48	Male	2	4.84	4.01	6.7	5.3	0.0315	2	HBBL
50	Male	1	2.56	2.08	6	4.5	0.009	2	HBBL
52	Male	3	2.68	2.21	6.3	5	0.0394	2	HBBL
54	Male	3	9.57	7.83	8.5	6.8	0.1178	3	HBBL
55	Male	3	8.24	7.05	8.5	6.7	0.0622	3	HBBL
56	Male	2	7.94	6.49	8	6.4	0.0557	3	HBBL
57	Male	4	8.85	7.72	9	7	0.0822	3	HBBL
58	Male	2	6.45	5.48	7.8	6.1	0.0274	3	HBBL
59	Male	4	9.68	8.32	9.3	7.2	0.0268	3	HBBL
60	Male	3	6.39	5.27	7.8	6.1	0.0591	3	HBBL
61	Male	3	7.38	6.22	8.2	6.4	0.0806	3	HBBL
62	Male	2	5.32	4.54	7.3	5.7	0.0969	3	HBBL
63	Male	3	4.97	4.25	7.4	5.8	0.0295	3	HBBL
64	Male	2	5.42	4.56	7.2	5.7	0.0744	3	HBBL
65	Male	2	5.2	4.3	7.7	6.1	0.0408	3	HBBL
66	Male	2	4.22	3.4	6.7	5.4	0.0141	3	HBBL
67	Male	2	4.25	3.45	7	5.5	0.0083	3	HBBL
68	Male	4	5.14	4.12	7	5.7	0.0284	3	HBBL
69	Male	3	6.1	4.75	7.6	6	0.0965	3	HBBL
70	Male	2	3.48	2.98	6.5	5	0.0497	3	HBBL
72	Male	4	5.29	4.25	7.4	5.8	0.0451	3	HBBL
77	Male	3	4.57	3.65	6.9	5.5	0.02164	3	HBBL
79	Male	2	2.07	1.7	5.7	4.4	0.02223	3	HBBL
86	Male	4	6.94	5.93	7.7	6	0.0432	4	HBBL
98	Male	4	4.8	4.35	7.1	5.6	0.047	4	HBBL
100	Male	4	8.48	7.43	8.2	6.5	0.042	4	HBBL
101	Male	4	8.46	7.31	7.8	6.2	0.0551	4	HBBL
102	Male	3	3.52	3.08	6.5	5.2	0.0269	4	HBBL
106	Male	4	6.03	5.41	7.5	6.2	0.0571	4	HBBL
110	Male	3	4.43	3.81	6.8	5.6	0.0351	4	HBBL
112	Male	4	11.28	9.13	9.3	7.4	0.0822	5	HBBL
113	Male	4	11.85	9.69	8.8	7	0.0672	5	HBBL
114	Male	4	12.72	10.31	9.1	7.2	0.0802	5	HBBL
115	Male	2	7.12	5.7	8.2	6.5	0.0279	5	HBBL
116	Male	4	7.3	6	8.2	6.7	0.0357	5	HBBL
117	Male	4	6.76	5.57	7.7	6.1	0.0414	5	HBBL
118	Male	3	7.17	6.05	7.7	6.2	0.0274	5	HBBL
119	Male	2	6.02	4.87	7.7	6.1	0.0334	5	HBBL
120	Male	4	6.91	5.6	7.8	6.4	0.0611	5	HBBL
121	Male	4	7.26	5.92	7.8	6.2	0.0553	5	HBBL
122	Male	4	6.07	4.95	7.4	5.9	0.0505	5	HBBL
123	Male	3	5.16	4.14	7.2	5.8	0.0294	5	HBBL
124	Male	2	4.99	4.12	7.3	6	0.0092	5	HBBL
125	Male	4	5.78	4.61	7.6	6.1	0.043	5	HBBL
127	Male	3	4.13	3.21	6.8	5.3	0.0111	5	HBBL
128	Male	1	4.72	3.74	7.1	5.8	0.0059	5	HBBL
132	Male	2	4.2	3.56	6.6	5.2	0.0122	5	HBBL
135	Male	2	3.54	3.21	6.8	5.6	0.0021	5	HBBL
137	Male	2	4.05	3.56	7.1	5.6	0.0037	5	HBBL
138	Male	2	4.72	4.05	7	5.5	0.0284	5	HBBL
139	Male	4	5.14	4.61	7.5	6.1	0.0419	5	HBBL
142	Male	3	6.71	5.48	7.5	6.2	0.0227	5	HBBL
143	Male	4	6.85	6.19	7.8	6.1	0.0724	6	HBBL
144	Male	4	8.55	7.64	8.2	6.5	0.0761	6	HBBL
145	Male	4	7.13	6.16	7.7	6.3	0.0819	6	HBBL
146	Male	2	7.99	6.84	7.7	6.1	0.0568	6	HBBL
147	Male	2	8.51	7.4	8.2	6.6	0.0574	6	HBBL
148	Male	4	7.44	6.72	7.7	6	0.0394	6	HBBL
149	Male	4	6.59	5.66	7.5	6	0.0816	6	HBBL
150	Male	3	6.98	6.08	7.6	6.2	0.0356	6	HBBL
151	Male	4	6.07	5.37	7.4	5.9	0.0532	6	HBBL
152	Male	2	4.38	3.71	6.4	5.1	0.0317	6	HBBL
153	Male	2	5.52	4.83	7.2	5.7	0.0439	6	HBBL
154	Male	3	6.87	6	7.7	6.1	0.0561	6	HBBL
155	Male	2	5.12	4.32	7	5.6	0.0605	6	HBBL
157	Male	2	5.25	4.45	7	5.6	0.0371	6	HBBL
158	Male	3	4.58	4.03	6.7	5.4	0.0344	6	HBBL
160	Male	4	4.11	3.6	6.5	5.2	0.0717	6	HBBL
161	Male	3	4.29	3.69	6.6	5.3	0.0233	6	HBBL
162	Male	4	5.43	4.49	7	5.7	0.0704	6	HBBL
163	Male	3	4.91	3.4	6.7	5.4	0.0407	6	HBBL
164	Male	3	3.88	4.25	6.5	5.2	0.0517	6	HBBL
165	Male	2	4.14	3.4	6.5	5.3	0.0288	6	HBBL
166	Male	3	3.97	3.15	6.5	5.2	0.0419	6	HBBL
168	Male	2	3.79	3.18	6.3	4.9	0.0318	6	HBBL
169	Male	3	4.59	3.86	6.6	5.4	0.0564	6	HBBL
170	Male	3	3.41	3.04	6.1	5	0.0386	6	HBBL
173	Male	4	5.42	4.4	6.9	5.4	0.0545	7	HBBL
174	Male	4	6.76	5.69	7.6	5.8	0.0746	7	HBBL
175	Male	4	6.63	5.49	7.5	6	0.0777	7	HBBL
176	Male	4	4.62	4	7.2	5.6	0.0482	7	HBBL
178	Male	4	6.51	5.72	7.8	6	0.0705	7	HBBL
179	Male	4	7.03	6.09	7.7	5.9	0.0538	7	HBBL
180	Male	3	3.04	2.56	6	4.7	0.04	7	HBBL
181	Male	4	5.17	4.35	6.9	5.4	0.0604	7	HBBL
182	Male	3	3.56	3.21	6.4	5	0.0277	7	HBBL
184	Male	4	3.93	3.33	6.8	5.3	0.031	7	HBBL
185	Male	3	4.3	3.66	6.7	5.3	0.0554	7	HBBL
188	Male	4	4.69	4.12	6.7	5.3	0.0455	7	HBBL
190	Male	3	2.25	1.82	5.2	4.1	0.0272	7	HBBL
191	Male	4	2.61	2.08	5.6	4.4	0.0341	7	HBBL
192	Male	4	3.34	2.6	6.1	4.6	0.0459	7	HBBL
193	Male	4	6.39	5.52	7.4	6.9	0.0941	7	HBBL
194	Male	2	3.27	2.8	6.1	4.9	0.0304	7	HBBL
195	Male	4	3.27	2.71	6.5	4.9	0.0318	7	HBBL
196	Male	4	3.72	3.12	6.5	5	0.0521	7	HBBL
197	Male	4	4.69	3.82	6.9	5.4	0.0509	7	HBBL
198	Male	4	4.86	4.12	7	5.4	0.0571	7	HBBL
199	Male	2	4.42	3.74	6.7	5.2	0.0317	7	HBBL
201	Male	4	5.68	4.96	7.3	5.7	0.0668	7	HBBL
202	Male	4	5.76	5.04	7.7	6.9	0.0696	7	HBBL
203	Male	4	5.51	4.38	7.4	5.7	0.0942	8	HBBL
204	Male	4	7.47	6.23	8.2	6.2	0.1022	8	HBBL
205	Male	4	6.11	5.14	8	6.2	0.0991	8	HBBL
206	Male	4	6.14	5.06	7.9	6.1	0.0935	8	HBBL
207	Male	3	5.88	4.89	7.8	6.1	0.0397	8	HBBL
208	Male	3	5.83	4.86	7.4	5.9	0.0691	8	HBBL
209	Male	4	5.64	4.6	7.4	5.8	0.0585	8	HBBL
210	Male	4	6.56	5.07	7.6	5.9	0.0641	8	HBBL
212	Male	2	2.18	1.78	5.5	4.5	0.0103	8	HBBL
213	Male	3	6.24	5.23	7.9	6.2	0.038	8	HBBL
214	Male	4	4.64	3.52	6.9	5.4	0.0361	8	HBBL
217	Male	4	5.2	4.29	7.5	5.6	0.0951	8	HBBL
218	Male	3	4.36	3.41	6.7	5.2	0.0506	8	HBBL
219	Male	4	5.8	4.63	7.5	5.8	0.0572	8	HBBL
220	Male	4	9.65	7.92	8.5	6.6	0.0992	8	HBBL
221	Male	4	3.91	3.21	6.8	5.2	0.0451	8	HBBL
222	Male	4	7.17	5.93	7.7	6.1	0.0758	8	HBBL
223	Male	4	6.29	5.15	7.3	5.7	0.0441	8	HBBL
224	Male	4	5.61	4.6	7.8	6.2	0.0562	8	HBBL
225	Male	4	4.32	3.48	6.7	5.2	0.0661	8	HBBL
227	Male	4	4.05	3.26	6.7	5.1	0.0561	8	HBBL
228	Male	4	6.1	5.02	7.7	6	0.1381	8	HBBL
229	Male	4	9.72	8.18	8.3	6.5	0.0632	8	HBBL
230	Male	3	3.37	2.71	6.5	5.1	0.0392	8	HBBL
233	Male	4	11.23	9.6	9	7	0.2053	9	HBBL
234	Male	3	10.9	9.57	8.6	6.8	0.1108	9	HBBL
235	Male	4	6.78	5.83	7.9	6	0.1726	9	HBBL
236	Male	4	11.08	9.81	8.7	6.7	0.1039	9	HBBL
237	Male	3	5.42	4.76	7	5.5	0.0438	9	HBBL
238	Male	3	5.96	5.2	7.2	5.6	0.0771	9	HBBL
240	Male	3	6.12	5.39	7.6	6	0.0511	9	HBBL
242	Male	3	6.28	5.51	7.5	5.8	0.0844	9	HBBL
243	Male	2	5.17	4.45	7	5.5	0.0577	9	HBBL
245	Male	2	6.53	5.59	7.6	6	0.0943	9	HBBL
247	Male	2	6.69	5.96	8	6.2	0.0408	9	HBBL
248	Male	3	6.86	5.97	7.5	5.9	0.072	9	HBBL
250	Male	3	12.25	11.15	9.2	7.2	0.1132	9	HBBL
251	Male	2	6.14	5.33	7.2	5.7	0.0608	9	HBBL
253	Male	3	5.17	3.61	7	5.5	0.0738	9	HBBL
254	Male	3	6.27	5.4	7.4	5.8	0.09	9	HBBL
255	Male	2	8.49	7.59	8.3	6.5	0.0586	9	HBBL
256	Male	2	5.14	4.65	7.5	5.9	0.0593	9	HBBL
257	Male	3	6.86	6	7.6	5.9	0.0833	9	HBBL
258	Male	3	6.42	5.57	7.5	6	0.0885	9	HBBL
259	Male	3	5.92	5.16	7	5.5	0.0957	9	HBBL
260	Male	2	4.44	3.87	7.2	5.6	0.0453	9	HBBL
261	Male	2	6.42	5.66	7.5	5.8	0.0611	9	HBBL
262	Male	3	8.25	7.23	7.8	6.2	0.0821	9	HBBL
263	Male	4	4.73	3.97	7.3	5.6	0.0624	10	HBBL
264	Male	4	8.41	6.71	8.5	6.8	0.1086	10	HBBL
265	Male	4	7.55	6.05	7.8	6.2	0.0616	10	HBBL
266	Male	4	5.08	4.19	7.5	5.8	0.0647	10	HBBL
268	Male	4	10.19	8.4	8.8	6.9	0.1291	10	HBBL
270	Male	4	6.58	5.59	7.5	6	0.075	10	HBBL
272	Male	4	6.01	5.1	8	6.3	0.0622	10	HBBL
273	Male	2	3.68	2.97	6.5	5	0.0392	10	HBBL
274	Male	4	11.28	9.2	8.5	6.6	0.0906	10	HBBL
275	Male	4	10.1	8.47	8.9	7	0.1367	10	HBBL
278	Male	3	7.27	6.09	8	6.2	0.0975	10	HBBL
279	Male	4	9.62	7.71	8.5	6.7	0.1458	10	HBBL
280	Male	4	3.33	2.65	5.8	4.7	0.122	10	HBBL
281	Male	4	6.27	4.97	7.5	6.5	0.1103	10	HBBL
282	Male	3	5.15	4.16	7	5.5	0.079	10	HBBL
283	Male	4	6.37	5.27	7.8	6.2	0.1018	10	HBBL
284	Male	3	9.26	7.64	4.8	6.8	0.1076	10	HBBL
285	Male	2	5.27	4.36	7.3	5.8	0.063	10	HBBL
286	Male	4	6.99	5.74	8	6.3	0.1003	10	HBBL
287	Male	4	7.72	6.1	8.1	6.3	0.1075	10	HBBL
288	Male	3	5.19	4.33	7.3	5.5	0.0569	10	HBBL
291	Male	4	12.47	10.11	9.5	7.5	0.1173	11	HBBL
292	Male	4	10.96	8.76	9	7.1	0.1947	11	HBBL
293	Male	3	10.98	9.26	9.2	7.3	0.0877	11	HBBL
294	Male	4	10.44	8.23	8.9	7	0.1656	11	HBBL
295	Male	4	8.57	6.89	8.3	6.5	0.1382	11	HBBL
297	Male	3	5.26	4.3	7.2	5.6	0.0791	11	HBBL
298	Male	3	9.33	7.43	8.5	6.8	0.1363	11	HBBL
299	Male	4	13.36	11.16	9.8	7.8	0.1711	11	HBBL
300	Male	3	9.01	7.19	8.6	6.9	0.1564	11	HBBL
301	Male	3	7.32	6	8	6.3	0.0904	11	HBBL
302	Male	4	8.92	6.9	8.7	6.8	0.1229	11	HBBL
303	Male	3	7.04	5.54	7.9	6.2	0.1133	11	HBBL
306	Male	2	6.75	5.49	7.7	6	0.0664	11	HBBL
311	Male	3	11.28	9.34	9.2	7.2	0.111	11	HBBL
312	Male	3	10.05	8.08	8.5	6.7	0.1409	11	HBBL
313	Male	4	9.5	7.4	8.7	6.9	0.1136	11	HBBL
314	Male	4	10.39	8.76	9.4	7.4	0.1602	11	HBBL
315	Male	2	8.55	6.98	8.5	6.8	0.0773	11	HBBL
316	Male	2	6.8	5.67	7.9	6.3	0.0532	11	HBBL
317	Male	2	6.83	5.17	7.9	6.2	0.0839	11	HBBL
318	Male	2	6.63	5.3	7.6	6.1	0.0852	11	HBBL
321	Male	3	4.83	4.06	7	5.4	0.0722	12	HBBL
322	Male	3	7.49	6.45	8.3	6.5	0.0911	12	HBBL
324	Male	4	9.16	7.86	9.1	7	0.0741	12	HBBL
325	Male	4	7.98	6.94	8.8	6.8	0.1538	12	HBBL
326	Male	3	7.46	6.59	8.6	6.8	0.0973	12	HBBL
327	Male	3	8.9	7.9	9.1	7.1	0.0812	12	HBBL
328	Male	4	10.21	8.97	9.3	7.3	0.2009	12	HBBL
329	Male	3	9.09	7.99	8.6	6.7	0.0887	12	HBBL
330	Male	4	9.6	8.63	9.4	7.7	0.1028	12	HBBL
331	Male	4	10.22	8.8	9.2	7.3	0.1266	12	HBBL
332	Male	4	10.61	9.2	9.4	6.9	0.1533	12	HBBL
333	Male	4	13.11	11.18	9.7	7.5	0.1625	12	HBBL
334	Male	3	16.08	13.8	10.2	8.1	0.0928	12	HBBL
335	Male	4	7.71	6.55	7.7	6.8	0.1803	12	HBBL
336	Male	3	7.86	6.94	9.1	7.1	0.0725	12	HBBL
337	Male	3	8.26	7.15	8.6	6.8	0.1355	12	HBBL
338	Male	3	7.97	6.95	8.2	6.4	0.0755	12	HBBL
339	Male	3	9.41	8.33	8.5	7.2	0.0974	12	HBBL
340	Male	3	7.53	6.76	8.9	6.9	0.1172	12	HBBL
343	Male	4	10.53	9.44	9.3	7.3	0.0995	12	HBBL
344	Male	3	7.37	6.42	8.6	6.8	0.0949	12	HBBL
349	Male	3	5.52	4.7	7.8	6.2	0.0421	12	HBBL
351	Male	3	6.6	5.77	8	6.2	0.086	12	HBBL
9	Female	2	4.13	3.25	6.8	5.4	0.1702	1	HBBL
22	Female	5	6.36	4.65	7.2	5.7	0.3476	1	HBBL
34	Female	4	5.71	4.25	7.2	5.7	0.2512	2	HBBL
39	Female	5	4.32	3.07	6.7	5.3	0.2146	2	HBBL
41	Female	3	3.99	3.3	7	5.5	0.0961	2	HBBL
47	Female	5	4.72	3.59	7	5.6	0.2027	2	HBBL
49	Female	4	2.88	2.05	5.7	4.5	0.1519	2	HBBL
51	Female	4	3.9	2.95	6.5	5.1	0.2147	2	HBBL
53	Female	4	2.21	1.63	5.6	4.5	0.1196	2	HBBL
71	Female	4	5.65	4.28	7.1	5.8	0.0097	3	HBBL
73	Female	3	3.85	3.07	7	5.6	0.118	3	HBBL
74	Female	4	3.97	3.15	6.5	5.1	0.0854	3	HBBL
75	Female	4	3.55	2.75	6.4	5	0.2371	3	HBBL
76	Female	4	3.11	2.3	5.5	4.7	0.2101	3	HBBL
78	Female	4	3.91	2.94	6.6	5.4	0.0391	3	HBBL
80	Female	3	11.28	9.8	9.9	7	0.0868	4	HBBL
81	Female	4	5.99	5.28	7.6	5.9	0.0986	4	HBBL
82	Female	3	9.73	8.33	8.2	6.5	0.1431	4	HBBL
83	Female	4	16.66	13.46	9.5	7.6	0.1692	4	HBBL
84	Female	4	9.44	7.95	8.1	6.4	0.1206	4	HBBL
85	Female	4	3.58	2.98	6.1	5.8	0.2131	4	HBBL
87	Female	3	5.7	5.12	7.5	5.9	0.1064	4	HBBL
88	Female	3	7.6	6.75	8.1	6.5	0.0728	4	HBBL
89	Female	4	7.09	5.66	7.4	5.9	0.4013	4	HBBL
90	Female	4	5.51	4.37	6.8	5.3	0.3533	4	HBBL
91	Female	3	9.04	7.69	8.4	6.7	0.0994	4	HBBL
92	Female	4	3.62	2.83	6.4	5.1	0.2199	4	HBBL
93	Female	4	4.49	3.65	6.5	5.3	0.2421	4	HBBL
94	Female	4	3.03	2.51	6	4.9	0.169	4	HBBL
95	Female	4	4.22	3.41	6.5	5.1	0.1921	4	HBBL
96	Female	3	7.47	6.78	8.1	6.4	0.1134	4	HBBL
97	Female	2	11.83	10.58	9	7.3	0.1226	4	HBBL
99	Female	4	10.92	9.59	9	7	0.1489	4	HBBL
103	Female	4	3.59	3.09	6	4.9	0.1938	4	HBBL
104	Female	4	3.23	2.96	6	5	0.1501	4	HBBL
105	Female	4	9.21	8.38	8.4	6.9	0.1359	4	HBBL
107	Female	4	3.54	2.81	6	5	0.2341	4	HBBL
108	Female	4	3.7	2.97	6	5	0.2281	4	HBBL
109	Female	4	4.04	3.11	6.2	5.1	0.2444	4	HBBL
111	Female	4	7.77	6.96	8.1	6.5	0.1289	4	HBBL
126	Female	4	5.65	4.49	7.3	6.1	0.1475	5	HBBL
129	Female	4	5.74	4.17	6.8	5.5	0.2647	5	HBBL
130	Female	4	4	2.85	6.3	5.1	0.3395	5	HBBL
131	Female	4	3.76	2.81	6.3	5.1	0.1311	5	HBBL
133	Female	3	2.94	2.53	6.4	5.1	0.0374	5	HBBL
134	Female	4	2.54	1.88	5.4	4.3	0.1532	5	HBBL
136	Female	4	3.13	2.3	5.9	4.8	0.1548	5	HBBL
140	Female	4	4.95	4.05	6.8	5.5	0.2327	5	HBBL
141	Female	3	7.99	6.97	8.1	6.3	0.0813	5	HBBL
156	Female	4	4.54	3.85	6.7	5.4	0.187	6	HBBL
159	Female	4	4.21	3.68	6.5	5.2	0.1441	6	HBBL
167	Female	4	3.72	3.09	6.2	5.2	0.1345	6	HBBL
171	Female	4	2.58	2.33	5.5	4.5	0.1699	6	HBBL
172	Female	4	3.14	2.72	6.2	5	0.1415	6	HBBL
177	Female	4	5.18	4.06	7.8	5.4	0.3474	7	HBBL
183	Female	4	3.42	2.7	6.1	4.9	0.2892	7	HBBL
186	Female	4	2.8	2.2	5.8	4.7	0.1569	7	HBBL
187	Female	4	2.89	2.51	5.8	4.6	0.1942	7	HBBL
189	Female	4	3.78	3.05	6.1	5	0.2163	7	HBBL
200	Female	4	3.62	2.9	5.7	4.6	0.0989	7	HBBL
211	Female	4	2.85	2.06	5.5	4.5	0.2116	8	HBBL
215	Female	4	2.54	1.89	5.8	4.6	0.1159	8	HBBL
216	Female	3	3.08	2.28	6	4.8	0.186	8	HBBL
226	Female	4	3.14	2.33	6	4.6	0.1961	8	HBBL
231	Female	4	3.29	2.39	6	4.8	0.2336	8	HBBL
232	Female	3	3.74	2.73	6.2	5.1	0.2632	8	HBBL
239	Female	4	4.6	3.55	6.6	5.3	0.4144	9	HBBL
241	Female	4	4.68	3.67	6.5	5.1	0.4447	9	HBBL
244	Female	3	4.36	3.47	6.3	5	0.307	9	HBBL
246	Female	4	3.22	2.61	5.8	4.7	0.2174	9	HBBL
249	Female	4	5.5	4.3	6.8	5.4	0.3907	9	HBBL
252	Female	4	3.21	2.45	5.7	4.5	0.2949	9	HBBL
267	Female	4	5.97	4.75	7.5	6	0.3286	10	HBBL
269	Female	4	3.81	2.97	6.2	5	0.3011	10	HBBL
271	Female	4	6.85	5.15	7.5	6	0.4853	10	HBBL
276	Female	4	4.15	3.25	6.7	5.4	0.3134	10	HBBL
277	Female	2	3.76	2.99	8.5	6.2	0.1268	10	HBBL
289	Female	4	2.43	1.77	5.8	4.7	0.1826	10	HBBL
290	Female	4	2.99	2.23	5.8	4.7	0.2246	10	HBBL
296	Female	3	7.36	5.87	8	6.3	0.1819	11	HBBL
304	Female	5	7.2	4.79	7.7	6.2	0.3693	11	HBBL
305	Female	2	4.78	3.82	7.3	5.9	0.0812	11	HBBL
307	Female	5	5.85	4.01	7.3	5.8	0.3766	11	HBBL
308	Female	5	3.55	2.45	6.2	5.1	0.2403	11	HBBL
309	Female	4	6.41	5.11	7.5	6.1	0.4706	11	HBBL
310	Female	3	4.19	3.27	6.9	5.5	0.2244	11	HBBL
319	Female	3	6.88	5.54	7.6	6.1	0.166	11	HBBL
320	Female	4	4.12	3.01	6.7	5.3	0.4793	11	HBBL
323	Female	4	6.71	5.47	8	6.3	0.226	12	HBBL
341	Female	4	6.94	5.58	7.9	6.1	0.3169	12	HBBL
342	Female	3	7.25	6.05	8.2	6.6	0.1426	12	HBBL
345	Female	4	7.49	6.25	8.2	6.5	0.2163	12	HBBL
346	Female	4	6.13	4.84	7.6	6.1	0.3377	12	HBBL
347	Female	4	7.95	6.19	8.2	6.5	0.5058	12	HBBL
348	Female	4	5.49	4.25	7.3	5.8	0.1822	12	HBBL
350	Female	3	6.82	5.69	8	6.5	0.1757	12	HBBL
	Female	4	8.2	6.09	8	6.3	0.3994	1	DHBL
	Female	4	4.47	3.08	6.5	5.1	0.4682	1	DHBL
	Female	4	6.31	4.59	7.2	5.5	0.5814	2	DHBL
	Female	4	5.65	3.99	6.9	5.5	0.1577	2	DHBL
	Female	4	5.46	4.28	7	5.6	0.3404	2	DHBL
	Female	4	5.71	4.4	7	5.7	0.1849	2	DHBL
	Female	4	5.46	3.33	7.2	5.6	0.1871	3	DHBL
	Female	4	4.4	2.8	6.9	5.4	0.2719	3	DHBL
	Female	4	2.64	1.95	5.8	4.5	0.1596	3	DHBL
	Female	4	8.42	6.67	8.2	6.5	0.3182	4	DHBL
	Female	3	6.26	5.22	7.2	5.9	0.1022	4	DHBL
	Female	4	5.47	4.46	7.2	5.8	0.1261	4	DHBL
	Female	4	6.05	4.94	7	5.7	0.1553	4	DHBL
	Female	4	5.21	4.41	6.6	5.4	0.2331	5	DHBL
	Female	4	4.44	3.8	6.5	5.1	0.1214	5	DHBL
	Female	4	3.26	2.76	6	4.7	0.2461	5	DHBL
	Female	4	3.05	2.54	5.9	4.7	0.2724	5	DHBL
	Female	2	2.38	1.96	5.6	4.5	0.0331	5	DHBL
	Female	3	6.28	4.96	7.1	5.7	0.1605	5	DHBL
	Female	4	6.09	4.78	7.1	6.7	0.1486	5	DHBL
	Female	4	4.78	3.95	6.8	5.6	0.1608	5	DHBL
	Female	4	5.78	4.56	7.2	5.9	0.23	5	DHBL
	Female	4	4.48	3.64	6.7	5.3	0.0357	5	DHBL
	Female	5	3.13	2.65	5.9	4.8	0.0411	5	DHBL
	Female	4	3.76	2.52	5.9	4.9	0.2619	6	DHBL
	Female	4	2.95	2.04	6.1	4.9	0.1472	6	DHBL
	Female	4	2.02	1.25	5.4	4.3	0.1577	6	DHBL
	Female	3	3.59	2.71	6	4.8	0.11	8	DHBL
	Female	3	2.93	2.31	5.7	4.5	0.0632	8	DHBL
	Female	4	2.7	2.01	5.5	4.3	0.12	8	DHBL
	Female	4	3.77	2.79	6.2	4.9	0.246	8	DHBL
	Female	4	1.76	1.3	4.8	3.9	0.0496	8	DHBL
	Female	4	2.25	1.7	5	3.9	0.0816	8	DHBL
	Female	3	1.92	1.2	5.3	4.2	0.0479	8	DHBL
	Female	4	2.28	1.35	5.6	4.6	0.1332	8	DHBL
	Female	3	6.4	5.27	7.2	5.7	0.1634	9	DHBL
	Female	4	4.49	3.56	6.7	5.3	0.1617	9	DHBL
	Female	4	2.23	1.71	5.3	4.3	0.1192	9	DHBL
	Female	3	2.67	2.2	5.7	4.7	0.0781	9	DHBL
	Female	3	2.57	2.19	5.6	4.5	0.039	9	DHBL
	Female	4	3.46	2.67	6.4	5	0.13	10	DHBL
	Female	4	3.75	3	6.5	5	0.1073	10	DHBL
	Female	4	3.39	2.8	6.3	4.8	0.0722	10	DHBL
	Female	4	3.54	2.88	6.3	4.9	0.2234	10	DHBL
	Female	4	3.75	2.99	6.6	5.2	0.165	11	DHBL
310	Female	3	4.19	3.27	6.9	5.5	0.2244	11	DHBL
319	Female	3	6.88	5.54	7.6	6.1	0.366	11	DHBL
320	Female	4	4.12	3.01	6.7	5.3	0.3093	11	DHBL
	Female	4	4.25	3.04	6.5	5.1	0.2736	12	DHBL
	Female	5	2.97	2.04	5.6	4.5	0.2728	12	DHBL
	Female	4	4.54	3.11	6.7	5.4	0.2855	12	DHBL
	Female	4	3.14	2	5.9	4.8	0.348	12	DHBL
	Female	5	3.21	2.09	5.8	4.6	0.382	12	DHBL
	Female	5	3.07	1.98	5.9	4.7	0.3679	12	DHBL
	Female	1	3.17	2.28	5.8	4.7	0.257	12	DHBL
	Female	3	2.65	1.9	5.3	4.4	0.0846	12	DHBL
	Female	4	2.21	1.51	5.5	4.3	0.186	12	DHBL
	Female	4	2.52	1.52	5.5	4.5	0.25	12	DHBL
	Female	4	2.34	1.52	5.5	4.3	0.2357	12	DHBL
	Female	4	2.44	1.74	6	4.7	0.1333	12	DHBL
	Female	4	2	1.22	5.3	4.2	0.1871	12	DHBL
	female	4	8.02	5.98	7.7	6	0.5752	7	DHBL
186	Female	4	2.8	2.2	5.8	4.7	0.1569	7	DHBL
187	Female	4	2.89	2.51	5.8	4.6	0.1942	7	DHBL
1	Male	3	7.9	6.68	8.7	6.5	0.0482	1	DHBL
3	Male	4	5.7	4.34	7.4	5.7	0.0749	1	DHBL
4	Male	2	4.65	3.68	7.2	5.7	0.0584	1	DHBL
6	Male	3	7.23	5.96	7.6	6	0.0612	1	DHBL
7	Male	2	7.1	5.51	7.8	6.2	0.0368	1	DHBL
8	Male	4	7.21	6.07	8.2	6.4	0.0553	1	DHBL
9	Male	3	6.21	5.62	7.8	6.2	0.0658	1	DHBL
10	Male	3	8.13	6.85	8.3	6.5	0.05923	1	DHBL
11	Male	4	8.44	6.8	8.1	6.3	0.05989	1	DHBL
12	Male	2	5.23	4.27	7.4	5.9	0.0677	1	DHBL
13	Male	2	5.03	4.01	7.3	5.6	0.0154	1	DHBL
14	Male	4	7.8	6.23	8	6.2	0.0683	1	DHBL
15	Male	3	7.95	6.44	8.2	6.5	0.0062	1	DHBL
16	Male	3	6.26	5.11	7.4	5.8	0.0656	1	DHBL
17	Male	4	7.31	6.31	8	6.3	0.0694	1	DHBL
1	Male	4	14.01	11.77	9.5	7.5	0.0882	2	DHBL
2	Male	4	7.76	6.32	7.4	6.2	0.0484	2	DHBL
3	Male	4	12.05	9.83	9.3	7.2	0.0789	2	DHBL
4	Male	4	7.45	6.14	8	6.2	0.0792	2	DHBL
5	Male	3	7.6	6.4	8.1	6.4	0.0631	2	DHBL
6	Male	4	9.77	8.09	8.9	7	0.06171	2	DHBL
7	Male	3	7.82	6.57	8	6.3	0.0848	2	DHBL
8	Male	4	7.7	6.57	8.2	6.5	0.057	2	DHBL
9	Male	4	8.7	7.31	8.5	6.5	0.061034	2	DHBL
12	Male	3	9.66	7.93	8.5	6.7	0.0751	2	DHBL
13	Male	4	8.3	6.98	8.5	6.6	0.05147	2	DHBL
14	Male	4	8.12	6.84	8.2	6.3	0.0318	2	DHBL
15	Male	4	10.35	8.74	8.5	6.7	0.081305	2	DHBL
16	Male	4	7.03	5.86	8	6.3	0.0824	2	DHBL
1	Male	4	8.83	7.4	8.5	6.7	0.0908	3	DHBL
2	Male	2	5.63	3.58	7	5.4	0.0397	3	DHBL
3	Male	2	6.53	5.35	7.6	6	0.0519	3	DHBL
4	Male	2	6.45	6.41	8.2	6.5	0.035	3	DHBL
5	Male	2	6.88	4.9	7.9	6.2	0.0336	3	DHBL
6	Male	2	4.57	2.71	7	5.5	0.0212	3	DHBL
8	Male	2	4.74	3.72	7.2	5.6	0.0178	3	DHBL
10	Male	3	4.53	2.8	7	5.5	0.0388	3	DHBL
11	Male	3	4.94	4.1	7.4	5.7	0.0935	3	DHBL
12	Male	2	2.67	2.7	6.2	4.7	0.0087	3	DHBL
13	Male	2	4.72	3.64	7	5.5	0.0318	3	DHBL
14	Male	2	4.12	3.44	7.2	5.7	0.0285	3	DHBL
15	Male	1	2.24	1.78	5.5	4.3	0.0072	3	DHBL
1	Male	1	7.63	6.05	7.9	6.5	0.007	4	DHBL
2	Male	3	8.87	7.12	8.3	6.3	0.0379	4	DHBL
3	Male	2	8.23	6.72	8.1	6.2	0.0086	4	DHBL
4	Male	2	8.38	7.11	8.2	6.6	0.0251	4	DHBL
5	Male	2	9.06	7.69	8.6	6.9	0.0114	4	DHBL
6	Male	3	8.37	6.58	8.1	6.4	0.0284	4	DHBL
7	Male	2	7.16	6.23	7.8	6.2	0.0161	4	DHBL
8	Male	4	11.08	9.42	9.1	7.3	0.0473	4	DHBL
9	Male	3	11.09	9.47	9.1	7.4	0.0401	4	DHBL
10	Male	2	9.72	8.08	8.4	6.9	0.0121	4	DHBL
11	Male	3	7.99	6.77	8.1	6.5	0.031	4	DHBL
12	Male	2	9.2	7.88	8.4	6.6	0.0241	4	DHBL
13	Male	2	9.01	7.49	8.2	6.7	0.0223	4	DHBL
15	Male	2	7.61	6.44	7.9	6.5	0.0132	4	DHBL
16	Male	2	8.47	7.02	8.2	6.6	0.0118	4	DHBL
17	Male	3	7.04	5.88	7.8	6.4	0.0214	4	DHBL
19	Male	2	5.6	4.85	7.4	6	0.014	4	DHBL
1	Male	4	7.5	6.7	8.1	6.2	0.0644	5	DHBL
5	Male	3	5.74	5.22	7.6	6	0.0134	5	DHBL
6	Male	1	4.3	3.92	6.7	5.5	0.0168	5	DHBL
8	Male	2	4.02	3.8	6.7	5.5	0.0154	5	DHBL
9	Male	1	3.44	2.89	6.4	5.1	0.0188	5	DHBL
10	Male	2	2.64	2.41	5.9	4.9	0.0138	5	DHBL
12	Male	3	7.57	6.27	8.1	6.5	0.0201	5	DHBL
14	Male	3	6.23	5.41	7.5	6.1	0.0332	5	DHBL
15	Male	3	7.08	5.93	8	6.5	0.0425	5	DHBL
16	Male	2	5.26	4.72	7.5	6	0.0213	5	DHBL
18	Male	3	6.95	6.13	7.4	5.8	0.0351	5	DHBL
19	Male	1	4.71	4	7.1	5.7	0.003	5	DHBL
1	Male	1	1.91	1.63	5.1	4	0.0028	6	DHBL
2	Male	4	4.79	4.19	6.8	5.4	0.0248	6	DHBL
3	Male	4	4.32	3.64	6.7	5.4	0.0352	6	DHBL
5	Male	3	2.87	2.02	6	4.9	0.0094	6	DHBL
6	Male	2	3.71	2.08	6.8	5.5	0.0044	6	DHBL
7	Male	3	2.41	1.69	5.8	4.7	0.0062	6	DHBL
8	Male	3	2.4	1.74	5.7	4.7	0.0061	6	DHBL
10	Male	3	3.32	2.43	6.4	5.1	0.0076	6	DHBL
11	Male	3	3.38	2.41	6.6	5.3	0.0111	6	DHBL
12	Male	4	3.43	2.63	6.4	5.1	0.0112	6	DHBL
13	Male	4	1.98	1.39	5.5	4.5	0.0102	6	DHBL
15	Male	2	2.58	1.96	5.9	4.8	0.0042	6	DHBL
16	Male	4	4.32	3.47	7	5.6	0.0295	6	DHBL
17	Male	3	4.36	3.35	7.1	5.6	0.0146	6	DHBL
1	Male	4	3.98	2.93	6.6	5.2	0.0136	7	DHBL
2	Male	4	3.86	2.86	2.9	5.6	0.0086	7	DHBL
3	Male	1	2.06	1.36	5.5	4.5	0.0073	7	DHBL
4	Male	3	3.92	2.79	6.6	5.5	0.0052	7	DHBL
5	Male	2	4.98	3.63	6.9	5.5	0.0053	7	DHBL
6	Male	2	2.81	2.07	6.3	5.2	0.0052	7	DHBL
7	Male	2	2.72	1.86	5.8	4.8	0.0045	7	DHBL
8	Male	4	3.84	2.87	6.9	5.4	0.0171	7	DHBL
9	Male	4	3.97	3.13	6.6	5.5	0.0342	7	DHBL
10	Male	1	1.98	1.19	5.5	4.7	0.0043	7	DHBL
11	Male	3	3.08	2.13	6.3	5	0.0096	7	DHBL
12	Male	3	4.56	3.56	6.9	5.5	0.005	7	DHBL
13	Male	3	2.44	1.62	5.9	4.5	0.0154	7	DHBL
14	Male	4	8.39	6.23	8	6.3	0.041	7	DHBL
15	Male	4	3.57	2.53	6.6	5.2	0.0075	7	DHBL
16	Male	1	3.6	2.54	6.4	5.1	0.0047	7	DHBL
17	Male	4	5.5	4.23	7.5	6	0.0229	7	DHBL
18	Male	4	3.27	2.33	6.3	5	0.0172	7	DHBL
19	Male	4	4.85	3.58	7.3	5.8	0.0187	7	DHBL
1	Male	3	5.15	4.27	6.9	5.4	0.03	8	DHBL
6	Male	4	5.51	4.6	7	5.6	0.0426	8	DHBL
7	Male	2	4.22	3.43	6.5	5	0.019	8	DHBL
8	Male	4	5.78	4.84	7.2	5.6	0.0462	8	DHBL
12	Male	4	4.57	3.32	7.1	5.8	0.0224	8	DHBL
13	Male	4	5.77	4.27	7.3	5.9	0.0657	8	DHBL
14	Male	4	6.7	4.94	7.6	6	0.0377	8	DHBL
16	Male	1	2.51	1.73	5.9	4.7	0.0147	8	DHBL
17	Male	2	4.02	2.91	6.8	5.5	0.006	8	DHBL
18	Male	3	4.06	2.95	6.9	5.6	0.0264	8	DHBL
19	Male	4	3.61	2.76	6.4	5	0.0161	8	DHBL
20	Male	2	3.24	2.39	6.5	5.1	0.0075	8	DHBL
1	Male	2	6.85	5.82	7.4	5.8	0.0234	9	DHBL
2	Male	4	7.25	6.21	8	6.2	0.0607	9	DHBL
3	Male	3	6.1	5.01	7.1	5.6	0.0542	9	DHBL
5	Male	3	7.35	6.37	7.8	6.2	0.0689	9	DHBL
6	Male	2	4.96	4.17	7.3	5.8	0.0497	9	DHBL
7	Male	2	5.41	4.57	7.2	5.8	0.0439	9	DHBL
8	Male	3	5.38	4.42	7.2	5.6	0.0471	9	DHBL
9	Male	2	4.65	3.89	7	5.7	0.0227	9	DHBL
11	Male	2	3.35	2.73	6.2	5	0.0221	9	DHBL
12	Male	2	4.15	3.61	6.3	5	0.011	9	DHBL
15	Male	1	2.85	2.46	6.1	4.9	0.0224	9	DHBL
1	Male	4	7.63	6.5	8.3	6.5	0.0359	10	DHBL
2	Male	4	5.85	4.86	7.7	5.9	0.0612	10	DHBL
3	Male	4	5.88	4.99	7.7	5.9	0.059	10	DHBL
4	Male	2	2.71	2.9	5.8	4.5	0.0413	10	DHBL
6	Male	3	4.07	3.56	6.9	5.5	0.0417	10	DHBL
7	Male	4	3.07	2.69	6.5	5.1	0.0327	10	DHBL
9	Male	4	3.07	2.69	6.5	5.1	0.0301	10	DHBL
10	Male	3	3.78	3.27	6.7	5.1	0.031645	10	DHBL
12	Male	4	3.79	3.25	6.8	5.3	0.0396	10	DHBL
13	Male	4	3.06	2.69	6.4	5	0.0409	10	DHBL
14	Male	3	3.12	2.68	5.8	5	0.038	10	DHBL
15	Male	4	4.86	4.17	7.1	5.5	0.0534	10	DHBL
17	Male	4	3.6	3.14	6.6	5.1	0.0381	10	DHBL
18	Male	3	3.21	2.85	6.5	5.1	0.0316	10	DHBL
1	Male	4	8.64	7.29	8.3	6.5	0.0663	11	DHBL
2	Male	3	4.75	4.04	7.2	5.6	0.067	11	DHBL
3	Male	4	5.06	4.35	7.3	5.6	0.0598	11	DHBL
4	Male	3	6.49	5.36	7.8	6.1	0.0367	11	DHBL
5	Male	3	3.32	2.88	6.6	5.1	0.0531	11	DHBL
6	Male	4	4.2	3.67	7.1	5.5	0.042	11	DHBL
7	Male	3	5.59	4.92	7.5	5.9	0.0481	11	DHBL
8	Male	4	5.15	4.5	7.1	5.5	0.0322	11	DHBL
9	Male	4	4.09	3.58	6.8	5.4	0.03084	11	DHBL
11	Male	4	4.3	3.77	7	5.3	0.0543	11	DHBL
12	Male	4	3.81	3.41	7	5.4	0.0763	11	DHBL
13	Male	4	6.03	5.33	7.7	6	0.0753	11	DHBL
14	Male	4	3.82	3.35	7.1	5.5	0.0526	11	DHBL
15	Male	4	3.45	3.04	6.5	5.1	0.0638	11	DHBL
16	Male	4	4.86	4.25	7.2	5.7	0.0815	11	DHBL
17	Male	4	5.38	5.19	8	6.1	0.0377	11	DHBL
6	Male	2	3.21	2.75	6.1	4.6	0.0481	12	DHBL
	male	3	4.88	3.96	7.2	5.6	0.0278	12	DHBL
11	Male	3	3.1	2.5	6	4.9	0.0149	12	DHBL
12	Male	2	3.07	2.6	6.3	4.9	0.0046	12	DHBL
14	Male	2	3.23	2.5	6.3	5	0.0604	12	DHBL
8	Male	3	15.57	11.25	10	7.8	0.0741	12	DHBL
9	Male	3	14.54	10.8	10	7.6	0.0857	12	DHBL
6	Female	3	3.41	2.72	6.3	4.9	0.1373	4	DDCM
16	Female	3	6.3	5.17	7.1	5.6	0.2645	4	DDCM
18	Female	3	5.8	4.79	7.2	5.9	0.3556	4	DDCM
19	Female	3	5.31	4.35	7.3	5.9	0.3338	4	DDCM
25	Female	3	3.51	2.89	7.7	6	0.2328	4	DDCM
27	Female	3	5.14	4.15	7.6	6.1	0.3131	4	DDCM
2	Female	4	4.29	3.53	5.4	5.4	0.1856	5	DDCM
4	Female	4	3.19	2.55	4.9	4.9	0.0957	5	DDCM
13	Female	3	4.75	3.91	5.5	5.5	0.3241	5	DDCM
15	Female	3	3.89	3.35	5.4	5.4	0.1207	5	DDCM
17	Female	3	5.59	3.09	6.6	5.3	0.1226	5	DDCM
19	Female	3	3.46	2.76	6.1	4.9	0.2426	5	DDCM
22	Female	3	4.53	3.71	6.9	5.5	0.2318	5	DDCM
24	Female	3	5.7	4.87	7	5.6	0.2306	5	DDCM
26	Female	4	6.38	5.24	7.5	6	0.3131	5	DDCM
1	Female	4	4.63	3.84	6.7	5.4	0.2135	6	DDCM
2	Female	4	4.09	3.32	6.5	5.1	0.186	6	DDCM
4	Female	4	3.58	2.95	6.1	4.9	0.1301	6	DDCM
9	Female	3	5.13	3.94	5.7	5.7	0.2336	6	DDCM
10	Female	3	4.3	3.56	5.5	5.5	0.1194	6	DDCM
11	Female	4	4.57	3.65	5.4	5.4	0.1693	6	DDCM
13	Female	4	3.71	3.08	5.1	5.1	0.1403	6	DDCM
14	Female	4	3.5	2.69	5.1	5.1	0.195	6	DDCM
15	Female	4	5.12	4.11	5.7	5.7	0.2321	6	DDCM
19	Female	4	5.16	4.17	5.6	5.6	0.1164	6	DDCM
21	Female	4	4.61	3.84	5.8	5.8	0.1375	6	DDCM
22	Female	4	3.86	3.15	5.2	5.2	0.1772	6	DDCM
23	Female	4	3.64	2.93	4.9	4.9	0.1703	6	DDCM
26	Female	4	4.45	3.67	5	5	0.192	6	DDCM
2	Female	4	2.97	2.1	5.9	4.7	0.1055	7	DDCM
13	Female	4	4.1	3.14	6.3	5.1	0.1457	7	DDCM
18	Female	4	2.66	1.94	5.8	4.7	0.1022	7	DDCM
20	Female	4	3.15	2.71	6	4.7	0.1031	7	DDCM
3	Female	4	3.3	2.97	6.3	5	0.0951	8	DDCM
5	Female	4	3.84	3.05	6.5	5.1	0.1159	8	DDCM
11	Female	4	5.14	4.01	6.8	5.5	0.1966	8	DDCM
12	Female	4	3.48	2.46	6.2	5	0.1316	8	DDCM
14	Female	4	2.19	1.51	5.6	4.5	0.1082	8	DDCM
15	Female	4	2.68	2	5.7	4.6	0.0916	9	DDCM
17	Female	3	2.34	1.78	5.7	4.5	0.2366	9	DDCM
19	Female	4	2.65	1.82	5.9	4.7	0.131	9	DDCM
20	Female	4	2.12	1.45	5.5	4.4	0.1186	9	DDCM
21	Female	4	2.78	1.96	6	4.7	0.0893	9	DDCM
12	Female	4	5.15	4.13	6.8	5.3	0.3206	10	DDCM
13	Female	4	5.24	4.25	6.9	5.5	0.4083	10	DDCM
5	Female	3	3.63	2.97	6.4	5.2	0.2012	11	DDCM
6	Female	4	3	2.42	5.8	4.7	0.1278	11	DDCM
7	Female	4	4.26	3.38	6.6	5.3	0.2571	11	DDCM
9	Female	4	3.71	3	6.1	5	0.1848	11	DDCM
10	Female	4	4	3.41	6.5	5.3	0.225	11	DDCM
13	Female	4	3.8	3	6.2	5	0.2678	11	DDCM
14	Female	4	3.09	2.57	5.7	4.5	0.178	11	DDCM
15	Female	4	3.04	2.41	5.9	4.7	0.235	11	DDCM
16	Female	4	2.45	1.99	5.7	4.6	0.1367	11	DDCM
4	Female	3	7.44	5.76	7.7	6.2	0.236	12	DDCM
5	Female	4	4.53	3.77	6.8	5.3	0.0513	12	DDCM
6	Female	4	3.51	2.98	6.5	5.1	0.1044	12	DDCM
7	Female	4	3.35	2.78	6.1	4.9	0.1344	12	DDCM
9	Female	4	3.52	2.83	6.4	5	0.1578	12	DDCM
13	Female	4	3.35	2.65	6.2	4.8	0.0104	12	DDCM
15	Female	3	2.75	2.18	5.9	4.7	0.0711	12	DDCM
16	Female	3	3.45	2.64	6.3	5	0.1178	12	DDCM
18	Female	4	3.27	2.76	6.3	5	0.0191	12	DDCM
21	Female	3	3.08	2.64	6.3	5	0.1028	12	DDCM
22	Female	4	3.34	2.71	6.1	5.1	0.3354	12	DDCM
23	Female	4	3.62	2.95	6.5	5.2	0.2109	12	DDCM
24	Female	3	3.3	2.33	5.9	4.9	0.1883	12	DDCM
4	Female	3	5.61	4.56	7.2	5.8	0.1745	1	DDCM
9	Female	4	5.84	4.61	7.3	5.8	0.2302	1	DDCM
11	Female	4	6.47	5.16	7.5	6.1	0.2274	1	DDCM
12	Female	4	3.26	2.54	6.3	4.8	0.1079	1	DDCM
13	Female	4	4.93	4.13	7	5.7	0.2069	1	DDCM
14	Female	4	4.65	3.7	6.9	5.5	0.1589	1	DDCM
15	Female	4	4.26	3.12	6.6	5.3	0.1655	1	DDCM
16	Female	4	4.65	3.79	6.8	5.5	0.1556	1	DDCM
17	Female	4	3.55	2.87	6.5	5.3	0.1076	1	DDCM
19	Female	4	5.57	4.45	7.5	5.8	0.2244	1	DDCM
20	Female	4	4.51	3.73	6.6	5.4	0.1641	1	DDCM
22	Female	4	6.28	5.07	7.4	5.9	0.1961	1	DDCM
25	Female	4	4.08	3.2	6.7	5.3	0.1217	1	DDCM
26	Female	4	5.48	4.26	7.1	5.7	0.2158	1	DDCM
29	Female	4	4.35	3.45	6.7	5.3	0.2316	1	DDCM
5	Female	4	6.54	4.01	7.5	6	0.2885	2	DDCM
8	Female	3	6.72	4.01	7.4	6	0.1352	2	DDCM
9	Female	4	6.55	4.03	7.5	6	0.2053	2	DDCM
14	Female	4	7.7	4.73	8.1	6.4	0.1364	2	DDCM
19	Female	4	6	3.4	7.4	5.9	0.3746	2	DDCM
23	Female	4	4.69	2.57	6.6	5.3	0.2182	2	DDCM
24	Female	4	5	2.81	7	5.5	0.2309	2	DDCM
25	Female	4	4.54	2.42	6.8	5.6	0.2054	2	DDCM
27	Female	4	3.24	1.68	6.1	4.8	0.1123	2	DDCM
28	Female	4	3.75	2.46	6.5	5.3	0.1186	2	DDCM
13	Female	4	7.73	6.25	7.6	6	0.472	3	DDCM
18	Female	4	6.3	5.06	7.3	5.9	0.3937	3	DDCM
23	Female	4	6.3	4.64	7.2	6	0.3483	3	DDCM
25	Female	4	6.4	5.14	7.5	6	0.2878	3	DDCM
29	Female	4	6.46	4.9	7.3	5.9	0.2356	3	DDCM
30	Female	4	5.09	3.99	7.1	5.8	0.2635	3	DDCM
1	Male	3	7.96	6.86	8	6.4	0.0467	4	DDCM
2	Male	4	9.25	7.91	8.6	6.9	0.0659	4	DDCM
3	Male	3	7.08	6.07	7.9	6.3	0.0446	4	DDCM
4	Male	4	7.7	6.83	8.3	6.7	0.0485	4	DDCM
5	Male	4	7.91	6.91	8.4	6.6	0.0553	4	DDCM
7	Male	4	7.31	6.62	8.1	6.4	0.0453	4	DDCM
8	Male	3	6.64	5.68	7.8	6.1	0.0449	4	DDCM
9	Male	4	7.76	6.81	8.2	6.6	0.041002	4	DDCM
10	Male	3	7.73	6.85	8.3	6.5	0.0518	4	DDCM
11	Male	4	7.45	6.47	7.8	6.3	0.0438	4	DDCM
12	Male	4	7.58	6.59	8.3	6.5	0.0518	4	DDCM
13	Male	3	7.75	5.1	7.3	5.8	0.0502	4	DDCM
14	Male	3	5.77	4.97	7.5	5.9	0.0415	4	DDCM
15	Male	3	6.98	6.11	8	6.3	0.0334	4	DDCM
17	Male	3	5.48	4.74	7.5	5.8	0.0342	4	DDCM
20	Male	3	10.07	8.64	8.6	6.8	0.0538	4	DDCM
21	Male	3	6.07	5.41	7.5	6	0.0358	4	DDCM
22	Male	4	8.98	8.02	7.5	6	0.0535	4	DDCM
23	Male	2	5.6	4.91	8.6	6.7	0.0306	4	DDCM
24	Male	3	9.08	8.25	6.2	5	0.058	4	DDCM
26	Male	3	6.05	5.37	7.1	5.8	0.0412	4	DDCM
1	Male	4	8.24	6.9	6.5	6.5	0.0796	5	DDCM
3	Male	2	4.63	4.03	5.5	5.5	0.0167	5	DDCM
5	Male	4	5.75	4.8	5.8	5.8	0.0403	5	DDCM
6	Male	3	6.62	5.78	6.2	6.2	0.0233	5	DDCM
7	Male	3	5.65	4.83	6	6	0.0239	5	DDCM
8	Male	3	5.33	4.52	5.7	5.7	0.0265	5	DDCM
9	Male	4	8.43	7.42	6.8	6.8	0.0477	5	DDCM
10	Male	4	7.71	6.71	6.5	6.5	0.0624	5	DDCM
11	Male	2	4.36	3.8	5.3	5.3	0.0226	5	DDCM
12	Male	4	7.05	5.97	6.5	6.5	0.0283	5	DDCM
14	Male	2	7.29	3.61	5.2	5.2	0.0234	5	DDCM
16	Male	2	5.91	5.23	7.5	6	0.0503	5	DDCM
18	Male	2	5.35	4.88	7.5	6	0.0437	5	DDCM
20	Male	4	8.49	7.24	8.5	6.8	0.0813	5	DDCM
21	Male	3	6.8	6.02	7.7	6.1	0.0596	5	DDCM
23	Male	3	5.95	5.23	7.5	6.1	0.0342	5	DDCM
25	Male	3	6.67	5.93	7.8	6.2	0.0431	5	DDCM
27	Male	3	5.77	4.9	7.6	6	0.061	5	DDCM
28	Male	3	6.47	5.65	7.7	6.1	0.0335	5	DDCM
3	Male	3	6.71	5.79	7.5	6	0.0407	6	DDCM
5	Male	2	6.09	5.07	5.9	5.9	0.022	6	DDCM
6	Male	1	4.79	4.2	5.7	5.7	0.0114	6	DDCM
7	Male	3	5.23	4.44	5.5	5.5	0.0396	6	DDCM
8	Male	4	6.43	5.68	6.5	6.5	0.0599	6	DDCM
12	Male	4	6.91	6	6.4	6.4	0.0423	6	DDCM
16	Male	4	5.35	4.62	5.7	5.7	0.0612	6	DDCM
17	Male	2	6.16	5.4	6	6	0.0203	6	DDCM
18	Male	3	5.05	4.27	5.5	5.5	0.023	6	DDCM
20	Male	4	9.84	8.72	7.1	7.1	0.0661	6	DDCM
24	Male	3	5.98	4.84	5.8	5.8	0.0436	6	DDCM
25	Male	3	4.23	3.6	5.6	5.6	0.0339	6	DDCM
27	Male	3	4.44	3.74	5.5	5.5	0.0221	6	DDCM
28	Male	4	4.4	3.69	5.4	5.4	0.0406	6	DDCM
29	Male	4	4.88	4.13	5.3	5.3	0.0387	6	DDCM
1	Male	3	3.74	2.96	6.3	5.1	0.0052	7	DDCM
3	Male	2	4.09	3.35	6.7	5.3	0.0145	7	DDCM
4	Male	2	2.83	2.27	6	4.8	0.0158	7	DDCM
5	Male	4	7.28	5.85	7.5	5.9	0.0436	7	DDCM
6	Male	4	4.38	3.3	6.7	5.3	0.0236	7	DDCM
7	Male	3	3.39	2.58	6.2	4.9	0.0191	7	DDCM
8	Male	2	2.35	1.71	5.5	4.5	0.0082	7	DDCM
9	Male	3	3.94	3.13	6.6	5.2	0.02	7	DDCM
10	Male	2	2.9	2.2	5.8	4.8	0.0102	7	DDCM
11	Male	4	4.37	3.53	6.6	5.4	0.0235	7	DDCM
12	Male	4	4.53	3.46	6.8	5.4	0.0292	7	DDCM
14	Male	4	8	6.5	8	6.4	0.1027	7	DDCM
15	Male	4	7.67	6.35	7.8	6.2	0.047	7	DDCM
16	Male	4	6.07	4.86	7.5	5.9	0.0519	7	DDCM
17	Male	4	5.2	3.95	6.9	5.5	0.0306	7	DDCM
19	Male	3	4.89	4.03	6.8	5.3	0.0215	7	DDCM
1	Male	4	4.1	3.34	6.8	5.3	0.0136	8	DDCM
2	Male	4	5.02	3.91	6.7	5.3	0.0242	8	DDCM
4	Male	4	4.25	3.39	6.6	5.4	0.023	8	DDCM
6	Male	4	4.42	3.4	6.7	5.3	0.0212	8	DDCM
7	Male	4	9.71	7.58	8.5	6.6	0.0561	8	DDCM
8	Male	3	5.17	4.17	6.9	5.5	0.0258	8	DDCM
9	Male	4	5.44	4.47	7	5.4	0.053	8	DDCM
10	Male	4	4.36	3.5	6.5	5.2	0.04	8	DDCM
13	Male	4	5.99	4.56	7.2	5.6	0.0521	8	DDCM
16	Male	4	4.12	3.14	6.8	7.3	0.0215	8	DDCM
18	Male	4	2.88	2.28	6.4	5	0.032	8	DDCM
1	Male	3	3.97	3.39	6.4	5	0.0175	9	DDCM
2	Male	4	6.03	5.2	7.2	5.6	0.0329	9	DDCM
3	Male	2	3.2	2.67	6	4.8	0.0257	9	DDCM
4	Male	2	4.65	4	6.6	5.1	0.0175	9	DDCM
5	Male	3	5.5	4.68	7.2	5.6	0.0309	9	DDCM
6	Male	2	4.81	3.83	6.7	5.6	0.029	9	DDCM
7	Male	4	5.94	4.84	7.5	6	0.0611	9	DDCM
8	Male	2	3.01	2.36	6	4.9	0.0374	9	DDCM
9	Male	4	5.17	4.01	6.8	5.5	0.0348	9	DDCM
10	Male	4	5.34	4.15	6.8	5.7	0.0295	9	DDCM
11	Male	4	6.69	5.47	7.5	6	0.0456	9	DDCM
12	Male	3	4.59	3.56	6.5	5.3	0.0416	9	DDCM
13	Male	3	3.52	2.79	6.3	5	0.0291	9	DDCM
14	Male	3	3.55	3.13	6.5	5.3	0.0211	9	DDCM
1	Male	4	9.26	7.83	8.5	6.6	0.1352	10	DDCM
2	Male	4	8.35	7.19	8.5	6.6	0.1245	10	DDCM
3	Male	4	6.46	5.47	7.6	5.9	0.0862	10	DDCM
4	Male	4	12.62	10.71	8.8	7	0.1096	10	DDCM
5	Male	4	9.58	8.16	8.5	6.8	0.1002	10	DDCM
6	Male	4	12.94	11.17	9.4	7.4	0.13	10	DDCM
7	Male	4	6.85	5.8	7.4	5.9	0.0785	10	DDCM
8	Male	4	6.54	5.56	7.5	5.9	0.0849	10	DDCM
9	Male	4	9.37	7.96	8.5	6.6	0.1018	10	DDCM
10	Male	4	9.37	7.87	8.1	6.4	0.093	10	DDCM
11	Male	3	9.05	7.63	8.4	6.5	0.0804	10	DDCM
14	Male	4	7.8	6.69	7.8	6.2	0.0759	10	DDCM
15	Male	4	8.63	7.31	8.4	6.6	0.0818	10	DDCM
16	Male	4	7.53	6.49	8.1	6.5	0.1123	10	DDCM
17	Male	4	6.53	5.63	7.5	5.9	0.0972	10	DDCM
18	Male	3	7.59	6.48	8	6.3	0.0758	10	DDCM
19	Male	4	10.13	8.7	8.7	6.7	0.1203	10	DDCM
20	Male	3	5.21	4.65	7.2	5.6	0.056	10	DDCM
21	Male	4	5.48	4.7	7.2	5.7	0.0907	10	DDCM
1	Male	3	10.2	8.39	8.5	6.7	0.0748	11	DDCM
2	Male	4	9.6	8.44	8.7	6.7	0.1081	11	DDCM
3	Male	3	7.31	6.24	8.1	6.5	0.0843	11	DDCM
4	Male	2	4.01	3.46	6.6	5.4	0.0416	11	DDCM
8	Male	2	3.73	3.18	6.5	5.3	0.0261	11	DDCM
11	Male	2	3.45	3.03	6.6	5.2	0.0541	11	DDCM
12	Male	2	3.05	2.64	6.25	5.1	0.017	11	DDCM
1	Male	2	9.77	7.81	9.1	6.3	0.0597	12	DDCM
2	Male	2	8.88	7.63	8.3	6.5	0.027	12	DDCM
3	Male	2	4.66	3.73	6.8	5.3	0.0062	12	DDCM
8	Male	2	4.09	3.5	6.8	5.3	0.005	12	DDCM
10	Male	3	4.12	3.58	6.8	5.4	0.0432	12	DDCM
11	Male	3	3.1	2.5	6	4.9	0.0149	12	DDCM
12	Male	2	3.07	2.6	6.3	4.9	0.0046	12	DDCM
14	Male	2	3.23	2.5	6.3	5	0.0604	12	DDCM
17	Male	1	2.75	2.1	5.8	4.5	0.0564	12	DDCM
19	Male	1	3.13	2.34	5.9	4.6	0.0324	12	DDCM
20	Male	2	3.16	2.68	6.4	5	0.0044	12	DDCM
1	Male	4	13.07	11.39	9.4	7.1	0.0811	1	DDCM
2	Male	3	7.95	6.73	7.9	6.2	0.0553	1	DDCM
3	Male	2	6.36	5.37	7.6	5.9	0.0285	1	DDCM
5	Male	4	6.71	5.47	7.7	6.3	0.0556	1	DDCM
6	Male	3	6.22	5.16	7.8	6.2	0.0414	1	DDCM
7	Male	4	6.32	5.4	7.9	6.2	0.0363	1	DDCM
8	Male	3	6.58	5.72	7.6	6	0.0275	1	DDCM
10	Male	4	5.67	4.87	7.5	5.8	0.0329	1	DDCM
18	Male	3	4.21	3.6	6.7	5.4	0.0174	1	DDCM
21	Male	4	5.05	4.47	7.2	5.7	0.0513	1	DDCM
23	Male	4	5.17	4.31	7.3	5.8	0.0668	1	DDCM
24	Male	3	4.54	3.9	7.2	5.7	0.0361	1	DDCM
27	Male	4	6.03	5.19	7.7	6.2	0.0381	1	DDCM
28	Male	2	4.65	3.97	7	5.6	0.0303	1	DDCM
30	Male	3	5.14	4.58	7.3	5.7	0.034	1	DDCM
1	Male	4	15.97	11.28	9.5	7.6	0.1423	2	DDCM
2	Male	2	10.85	7.81	9.1	7.1	0.0486	2	DDCM
3	Male	2	9.28	6.12	8.4	6.7	0.0334	2	DDCM
4	Male	3	10.96	7.9	8.9	7	0.0853	2	DDCM
6	Male	2	7.08	4.77	8	6.2	0.0452	2	DDCM
7	Male	3	9.56	6.35	8.6	6.8	0.0789	2	DDCM
10	Male	3	6.86	4.74	8.3	6.6	0.0701	2	DDCM
11	Male	3	9.17	5.84	8.5	6.7	0.0843	2	DDCM
12	Male	2	6.11	3.85	7.8	6.2	0.0192	2	DDCM
13	Male	2	6.3	3.73	7.6	6.6	0.0284	2	DDCM
15	Male	1	7.32	4.65	8	6.4	0.0311	2	DDCM
16	Male	3	7.23	4.33	8.2	6.5	0.0498	2	DDCM
17	Male	3	6.47	3.99	7.5	6.1	0.0587	2	DDCM
18	Male	3	7.53	4.81	8	6.2	0.0567	2	DDCM
20	Male	3	6.38	4.08	7.8	6.2	0.0806	2	DDCM
21	Male	2	5.09	3.02	7.3	5.6	0.0344	2	DDCM
22	Male	2	6.76	4.19	7.9	6.2	0.0208	2	DDCM
26	Male	2	4.83	2.81	7.3	5.6	0.0114	2	DDCM
29	Male	2	3.05	2.05	6.6	5.2	0.023	2	DDCM
30	Male	2	2.94	1.65	5.8	4.5	0.0232	2	DDCM
1	Male	4	13.8	11.44	9.1	7.2	0.091276	3	DDCM
2	Male	3	9.93	8	8.6	6.8	0.0643	3	DDCM
3	Male	3	10.09	8.34	8.7	6.8	0.0757	3	DDCM
4	Male	3	9.41	7.52	8.2	6.4	0.0491	3	DDCM
5	Male	3	10.24	7.1	8.8	6.9	0.077	3	DDCM
6	Male	3	7.93	6.16	8.2	6.5	0.0555	3	DDCM
7	Male	3	8.9	7.3	8.6	6.8	0.0646	3	DDCM
8	Male	4	8.45	6.86	8.5	6.6	0.0619	3	DDCM
9	Male	3	9.44	7.25	8.3	6.6	0.0672	3	DDCM
10	Male	4	7.49	6.16	7.8	6.3	0.0432	3	DDCM
11	Male	4	8.09	6.48	8.2	6.5	0.051134	3	DDCM
12	Male	2	4.78	3.64	7.2	5.8	0.0186	3	DDCM
14	Male	3	7.74	6.19	8.6	6.8	0.0595	3	DDCM
15	Male	3	7.86	5.6	8.2	6.5	0.0539	3	DDCM
16	Male	3	7.08	5.88	7.9	6.2	0.0439	3	DDCM
17	Male	3	7.37	4.5	8.2	6.4	0.0565	3	DDCM
19	Male	3	6.45	4.61	8	6.2	0.0579	3	DDCM
20	Male	2	6.14	5.62	7.7	6.2	0.0323	3	DDCM
21	Male	2	7.64	6.2	8	6.2	0.0552	3	DDCM
22	Male	2	5.94	4.43	7.4	6	0.0301	3	DDCM
24	Male	3	7.48	5.88	7.9	6.1	0.05111	3	DDCM
26	Male	3	7.53	6.09	8	6.3	0.0516	3	DDCM
27	Male	3	8.22	6.26	8.5	6.5	0.043	3	DDCM
28	Male	3	8.53	7.06	8.3	6.6	0.0659	3	DDCM
