# Supplementary material for: First reference on reproductive biology of Butis koilomatodon in Mekong Delta, Vietnam
Source: BMC Zool. 2021 Apr 21;6:7. doi: 10.1186/s40850-021-00072-y (PMC10127007; doi:10.1186/s40850-021-00072-y)
Supplement: Supplementary file 2 — Additional file 2. [file 40850_2021_72_MOESM2_ESM.xlsx]

## Sheet: Sheet1
Salinity	7/2019	8/2019	9/2019	10/2019	11/2019	12/2019	1/2020	2/2020	3/2020	4/2020	5/2020	6/2020
DHTV	5	6	7	5	5	6	23	20	31	18	12	10
CLDST	8	5	5	8	7	8	10	22	17	15	10	10
TDST	10	5	5	7	10	13	20	24	26	20	15	13
HBBL	13	14	15	15	16	20	24	26	25	25	17	13
SHBL	20	18	17	18	20	25	27	33	30	27	25	22
DDCM	21	20	18	18	20	20	27	30	28	27	25	24
pH	7/2019	8/2019	9/2019	10/2019	11/2019	12/2019	1/2020	2/2020	3/2020	4/2020	5/2020	6/2020
DHTV	7.8	7.8	7.7	7.9	7.8	7.9	7.9	7.9	7.9	7.9	7.9	7.8
CLDST	7.8	7.7	7.8	7.9	7.8	7.7	7.7	7.8	7.9	7.9	7.9	7.8
TDST	7.9	7.9	7.8	7.9	7.9	7.9	7.8	7.8	8.1	8.5	8	8
HBBL	7.7	7.6	7.6	7.7	7.8	7.5	7.7	7.9	8	7.3	7.5	7.6
SHBL	7.8	7.8	7.8	7.7	7.9	7.6	7.8	8	7.9	7.8	7.7	7.9
DDCM	7.7	7.8	7.7	7.6	7.6	7.7	7.8	7.8	7.8	7.2	7.4	7.5
